# Supplementary material for: Structural convergence and water-mediated substrate mimicry enable broad neuraminidase inhibition by human antibodies
Source: Nat Commun. 2025 Aug 1;16:7068. doi: 10.1038/s41467-025-62339-z (PMC12316982; doi:10.1038/s41467-025-62339-z)
Supplement: Supplementary file 4 — Source Data [file 41467_2025_62339_MOESM4_ESM.xlsx]

## Sheet: Fig 1c
Minimal binding concentration	NCS.1	NCS.1.1	NCS.1.2	NCS.1.3	NCS.1.4	NCS.1.5	1G01	Control
N1 NC99 WT	0.355223	0.133168	0.130546	0.179456	0.488311	0.445031	>25	>25
N1 CA09 sNAp	0.0403803	0.0210873	0.0229852	0.0269492	0.0377901	0.0190913	0.0461053	>25
N1 MI15 sNAp	0.355223	0.199537	0.186738	0.255005	0.580166	0.339116	0.0768136	>25
N1 VN04 WT	0.0865489	0.0289878	0.0360766	0.0516053	0.0738183	0.0605051	0.0390637	>25
N1 VN04 sNAp	0.147091	0.0147418	0.0470314	0.0502549	0.10843	0.265352	0.0299648	>25
N5 DB16 WT	0.0440146	0.229342	0.0143561	0.028417	0.374571	0.196909	>25	>25
N8 JD13 sNAp	>25	>25	>25	>25	>25	>25	0.0748035	>25
N2 WI05 WT	>25	>25	0.973014	1.16373	>25	>25	0.0222358	>25
N2 DW21 WT	>25	>25	>25	>25	>25	>25	0.0690833	>25
B/Vic CO17 WT	2.42901	0.463089	0.190489	0.246691	>25	>25	0.0258983	>25

## Sheet: Fig 1d
	N1 CA09 WT				N1 CA09 sNAp				N5 DB16 WT				B/Vic CO17 WT
Time (s)	NCS.1	NCS.1.1	NCS.1.3		NCS.1	NCS.1.1	NCS.1.3		NCS.1	NCS.1.1	NCS.1.3		NCS.1	NCS.1.1	NCS.1.3
0	0.0002582	-0.00093396	-0.00112431		0.00014396	-0.00066714	-0.0004481		-5.119e-05	-0.00093505	-0.00090024		0.000485	-0.00016332	-0.00065417
1.6	-0.00049205	0.00070106	0.0011676		0.00378821	0.0163854	0.0173791		0.0218995	0.0170913	0.0242408		0.0569781	0.0491916	0.0599176
3.2	-0.0006194	0.0024451	0.00076117		0.00691351	0.0369277	0.0384087		0.0471444	0.0386688	0.0542564		0.12088	0.10662	0.128086
4.8	-0.00259341	0.00466161	0.00286973		0.0106481	0.0594977	0.0621143		0.0764453	0.0631473	0.0876082		0.194399	0.17186	0.205476
6.4	-0.00359218	0.00581832	0.00313204		0.0139874	0.0850626	0.0872876		0.108069	0.0898603	0.124479		0.272729	0.242175	0.288508
8	-0.00416381	0.00760532	0.00334496		0.0183771	0.112363	0.114939		0.142544	0.119335	0.163821		0.356684	0.317592	0.376501
9.6	-0.00507852	0.00858701	0.00416892		0.0221066	0.141858	0.143332		0.178755	0.150369	0.205226		0.443512	0.395273	0.466966
11.2	-0.00591683	0.00913433	0.00330256		0.0253693	0.172271	0.172301		0.216474	0.181996	0.24821		0.5299	0.474067	0.55738
12.8	-0.00842727	0.0103278	0.00225425		0.0286287	0.202864	0.201865		0.253846	0.214221	0.290699		0.615801	0.55204	0.644945
14.4	-0.00870121	0.0106954	0.00305837		0.0317539	0.233232	0.230554		0.289873	0.245256	0.331422		0.69615	0.625267	0.726912
16	-0.00887591	0.0107383	0.0012337		0.0333802	0.261632	0.257337		0.324019	0.275918	0.369799		0.76915	0.692493	0.800429
17.6	-0.00986716	0.0101319	0.00053374		0.0347944	0.288148	0.280881		0.355694	0.304034	0.404262		0.832263	0.751344	0.86188
19.2	-0.010544	0.0102833	-0.00134276		0.0370622	0.313859	0.304027		0.38654	0.330679	0.43738		0.890981	0.805298	0.918524
20.8	-0.0123991	0.0108052	-0.00157257		0.0391707	0.339118	0.32749		0.416488	0.358026	0.46881		0.947117	0.85697	0.972354
22.4	-0.0119033	0.0111479	-0.00216093		0.0410863	0.364329	0.350072		0.444808	0.383799	0.499671		0.998114	0.904608	1.02277
24	-0.0119972	0.0114002	-0.00217137		0.0427464	0.388453	0.372375		0.47267	0.409321	0.529866		1.04781	0.95141	1.06964
25.6	-0.0124133	0.0125671	-0.00050335		0.044228	0.413019	0.393618		0.49956	0.433944	0.559399		1.09424	0.996638	1.11385
27.2	-0.0121622	0.0137127	-0.00162109		0.0467277	0.435939	0.414143		0.525691	0.45688	0.586257		1.13706	1.03797	1.15503
28.8	-0.0136683	0.0144764	-0.00106021		0.0489752	0.459014	0.434837		0.551903	0.480714	0.613658		1.1781	1.07811	1.19336
30.4	-0.0134868	0.0145141	0.00011449		0.0512165	0.481023	0.455083		0.576521	0.502742	0.639771		1.21668	1.11526	1.22963
32	-0.0132476	0.0154511	-0.00022328		0.053228	0.502354	0.47637		0.600722	0.525214	0.664924		1.25292	1.15143	1.26512
33.6	-0.0136432	0.0164226	0.00078277		0.0552393	0.524193	0.495323		0.624599	0.547578	0.688723		1.28774	1.18752	1.29812
35.2	-0.0129321	0.0170784	0.0001946		0.0560061	0.544731	0.514301		0.647615	0.569003	0.713226		1.3189	1.21993	1.3286
36.8	-0.0140997	0.018111	0.00143674		0.0578371	0.564379	0.531926		0.670103	0.589736	0.735769		1.35022	1.25183	1.35945
38.4	-0.0134533	0.0176657	0.00077719		0.0599125	0.584854	0.548819		0.691152	0.610331	0.758079		1.37855	1.28215	1.38733
40	-0.0141857	0.0175725	-0.00012388		0.0618914	0.604037	0.565795		0.712927	0.630865	0.779461		1.40509	1.31126	1.41435
41.6	-0.017124	0.0175566	-0.00066257		0.0631666	0.624139	0.582428		0.734086	0.650348	0.800795		1.43124	1.3389	1.43945
43.2	-0.0174369	0.0174601	-0.00148934		0.0649106	0.642159	0.598847		0.755111	0.668827	0.821409		1.45497	1.36532	1.46383
44.8	-0.018253	0.0183157	-0.00233659		0.0668487	0.659357	0.615333		0.774798	0.687578	0.841044		1.47905	1.39047	1.48656
46.4	-0.0182164	0.018329	-0.0010145		0.0683369	0.677451	0.630683		0.79341	0.706288	0.860673		1.50154	1.41438	1.50807
48	-0.0187861	0.0179729	-0.00427164		0.0692783	0.693946	0.64459		0.812744	0.725151	0.879478		1.52302	1.43801	1.52851
49.6	-0.0205676	0.0184441	-0.00414092		0.0711285	0.710401	0.65933		0.832047	0.743513	0.898026		1.5441	1.46106	1.54807
51.2	-0.0205261	0.0188882	-0.00549433		0.0717466	0.727377	0.673658		0.850017	0.761707	0.916145		1.56371	1.48195	1.56814
52.8	-0.0217248	0.0200244	-0.00651708		0.072828	0.742556	0.688741		0.868089	0.780139	0.933349		1.58207	1.50204	1.58668
54.4	-0.021675	0.0206191	-0.0044234		0.0746944	0.759762	0.702167		0.884665	0.79713	0.950862		1.60056	1.52211	1.6055
56	-0.0221035	0.021258	-0.00666652		0.0759702	0.77439	0.71557		0.900617	0.813523	0.967474		1.61817	1.54135	1.62197
57.6	-0.0233467	0.0227051	-0.0066567		0.0784708	0.790129	0.729378		0.916514	0.829568	0.983706		1.63522	1.5608	1.6383
59.2	-0.0228815	0.024102	-0.00785378		0.0808602	0.804408	0.741843		0.932353	0.84475	0.998876		1.65075	1.57904	1.65393
60.8	-0.0239001	0.0255153	-0.00816593		0.0827734	0.818031	0.755566		0.947763	0.860586	1.01453		1.66553	1.59678	1.66911
62.4	-0.02564	0.0272289	-0.0058239		0.0851882	0.833106	0.76915		0.962763	0.875518	1.0282		1.68112	1.61426	1.68487
64	-0.0267005	0.0276617	-0.00663727		0.0859661	0.846607	0.78092		0.977269	0.891014	1.04211		1.69398	1.63118	1.69991
65.6	-0.029072	0.0291837	-0.00591816		0.0877616	0.860097	0.793032		0.991928	0.906604	1.05648		1.70775	1.64767	1.71342
67.2	-0.0288387	0.029484	-0.00472772		0.0890507	0.873765	0.804144		1.00592	0.920804	1.07031		1.71909	1.66325	1.72718
68.8	-0.0293972	0.0298791	-0.00561262		0.0912417	0.886315	0.815701		1.01898	0.935438	1.08269		1.73099	1.67956	1.74005
70.4	-0.0322934	0.0305521	-0.00392723		0.0935351	0.89936	0.826689		1.0324	0.950086	1.09561		1.74298	1.69546	1.75271
72	-0.0336306	0.0300215	-0.00511778		0.0946687	0.910936	0.837445		1.0462	0.964325	1.10806		1.7522	1.70931	1.76443
73.6	-0.0342454	0.0310841	-0.00585534		0.0968181	0.923059	0.848533		1.05908	0.977822	1.12068		1.76364	1.72339	1.77588
75.2	-0.0325629	0.0306237	-0.00423202		0.0989518	0.934266	0.858327		1.07159	0.990763	1.13277		1.77363	1.73707	1.7876
76.8	-0.0324122	0.0310221	-0.00494818		0.100027	0.946552	0.867523		1.08347	1.00381	1.14524		1.78307	1.74999	1.79815
78.4	-0.0342281	0.0316186	-0.00481352		0.101734	0.958677	0.876977		1.09537	1.01706	1.15703		1.79332	1.76391	1.80935
80	-0.0323384	0.031939	-0.00619515		0.102939	0.969408	0.886015		1.10753	1.02946	1.16854		1.80212	1.77555	1.8198
81.6	-0.0324206	0.0332237	-0.0073191		0.10405	0.979615	0.896741		1.1194	1.04199	1.18056		1.81061	1.78774	1.82979
83.2	-0.0318559	0.0335329	-0.0069818		0.104929	0.991063	0.905712		1.13072	1.05402	1.19163		1.81947	1.7996	1.83962
84.8	-0.0315169	0.034438	-0.00898856		0.10685	1.00063	0.914381		1.14202	1.06617	1.20188		1.8272	1.81022	1.84833
86.4	-0.0329436	0.0353001	-0.00934354		0.109079	1.01146	0.92301		1.15238	1.07766	1.2123		1.83702	1.82211	1.85772
88	-0.0320297	0.035457	-0.0113145		0.110188	1.02151	0.931316		1.16266	1.0886	1.22203		1.84453	1.83192	1.86685
89.6	-0.0322477	0.0360602	-0.0122059		0.111989	1.03133	0.940669		1.17467	1.09923	1.2309		1.85273	1.84205	1.87512
91.2	-0.033542	0.0373934	-0.0104951		0.113519	1.0419	0.947514		1.1857	1.11084	1.23985		1.86051	1.85302	1.88423
92.8	-0.0344193	0.0379059	-0.0110445		0.115033	1.05065	0.955426		1.19623	1.12138	1.24894		1.86706	1.86153	1.89232
94.4	-0.0361559	0.039025	-0.00951338		0.116792	1.06061	0.964277		1.20752	1.13273	1.25672		1.87552	1.87125	1.90051
96	-0.0369357	0.0392935	-0.010086		0.117484	1.06959	0.971232		1.21761	1.14347	1.26557		1.88261	1.88086	1.90826
97.6	-0.037462	0.0394392	-0.0114983		0.119547	1.07892	0.980004		1.22749	1.15441	1.27432		1.88971	1.88955	1.91525
99.2	-0.0388979	0.0399057	-0.0125912		0.121969	1.08777	0.987089		1.23708	1.16511	1.28223		1.8976	1.89946	1.92301
100.8	-0.0388787	0.0403149	-0.0135368		0.12365	1.0955	0.994354		1.24624	1.17561	1.29004		1.90468	1.90789	1.93104
102.4	-0.0409986	0.0418121	-0.0134322		0.12545	1.10334	1.00177		1.25647	1.18643	1.29828		1.9114	1.91659	1.93881
104	-0.0399057	0.0408207	-0.0135813		0.126444	1.11124	1.00879		1.2651	1.19698	1.30611		1.91708	1.92508	1.94641
105.6	-0.0393883	0.0410699	-0.0144385		0.128354	1.11882	1.01564		1.27335	1.2062	1.31419		1.92326	1.93311	1.95408
107.2	-0.041217	0.0413115	-0.0125222		0.129979	1.12742	1.02252		1.28257	1.2168	1.32146		1.9296	1.94145	1.96157
108.8	-0.0402266	0.0419664	-0.013667		0.130707	1.13521	1.02883		1.29158	1.2261	1.32834		1.93522	1.94868	1.96922
110.4	-0.0409495	0.0427977	-0.0146321		0.132599	1.14221	1.03658		1.29993	1.23483	1.33596		1.94203	1.95697	1.97635
112	-0.0403742	0.0427043	-0.0131337		0.133842	1.15015	1.04324		1.30831	1.24384	1.34395		1.94831	1.9638	1.98319
113.6	-0.0410441	0.0429504	-0.0153474		0.135277	1.157	1.04951		1.31668	1.25168	1.35161		1.95321	1.97176	1.98941
115.2	-0.0420621	0.0431989	-0.0137647		0.136867	1.16389	1.05523		1.32496	1.25996	1.3591		1.95943	1.97929	1.99615
116.8	-0.0424136	0.0438742	-0.0143895		0.138571	1.17031	1.06074		1.33277	1.26857	1.36586		1.96372	1.98558	2.00274
118.4	-0.0430567	0.04412	-0.0143848		0.139939	1.17708	1.0671		1.34003	1.27665	1.3728		1.96882	1.99264	2.0082
120	-0.0436521	0.0444075	-0.0118184		0.140949	1.1844	1.07237		1.34793	1.28507	1.37945		1.97402	1.99978	2.01462
121.6	-0.0436652	0.0450787	-0.0123715		0.141957	1.19038	1.07729		1.35582	1.29275	1.38631		1.97805	2.00641	2.0196
123.2	-0.0457489	0.04623	-0.01176		0.143393	1.19683	1.08145		1.36332	1.30146	1.39423		1.98218	2.01358	2.02593
124.8	-0.046359	0.0472238	-0.0119885		0.145006	1.20322	1.08708		1.37046	1.30923	1.4013		1.98656	2.01905	2.03129
126.4	-0.0464532	0.0476553	-0.0132503		0.147573	1.20964	1.0923		1.37734	1.31742	1.40709		1.99064	2.02451	2.03648
128	-0.047708	0.0482956	-0.0141016		0.149939	1.21516	1.0972		1.38417	1.3256	1.4137		1.99583	2.0311	2.04183
129.6	-0.0478391	0.0488128	-0.0159313		0.151341	1.22102	1.10252		1.39024	1.33383	1.41974		2.00022	2.03639	2.04688
131.2	-0.0501069	0.050533	-0.017295		0.153422	1.22648	1.10815		1.39709	1.34204	1.42664		2.00497	2.04266	2.05277
132.8	-0.050327	0.0511624	-0.0162909		0.154708	1.23169	1.11369		1.40416	1.35054	1.43256		2.00916	2.04838	2.0587
134.4	-0.0501134	0.0515253	-0.0176408		0.156339	1.23614	1.11972		1.4115	1.35932	1.43807		2.0129	2.05308	2.0632
136	-0.050557	0.051558	-0.0172705		0.157992	1.24151	1.12524		1.41759	1.36755	1.44319		2.01809	2.0593	2.06838
137.6	-0.0504173	0.0521844	-0.0181298		0.159587	1.24662	1.13082		1.42497	1.37484	1.44836		2.02213	2.06317	2.07382
139.2	-0.0514602	0.0532521	-0.0198162		0.161513	1.25157	1.1369		1.4322	1.38312	1.45316		2.02651	2.0687	2.07888
140.8	-0.0510711	0.0542244	-0.0201578		0.162062	1.25757	1.14192		1.43836	1.38969	1.45829		2.03121	2.07442	2.08438
142.4	-0.0525543	0.0545039	-0.0214709		0.163174	1.26327	1.14705		1.44505	1.39677	1.46383		2.03481	2.07954	2.08978
144	-0.0538315	0.0551022	-0.0203912		0.164257	1.26874	1.1512		1.45203	1.40363	1.46955		2.03816	2.0845	2.09527
145.6	-0.0537207	0.0559364	-0.0213057		0.165116	1.27401	1.15544		1.45799	1.40995	1.47521		2.04189	2.09025	2.10011
147.2	-0.054511	0.056298	-0.0215597		0.166737	1.27826	1.16048		1.46449	1.41708	1.47972		2.04535	2.09529	2.10489
148.8	-0.0561173	0.0566165	-0.0204441		0.168107	1.28327	1.16485		1.47066	1.42335	1.48465		2.04931	2.10164	2.10965
150.4	-0.0565843	0.0565028	-0.0211059		0.169695	1.28785	1.16858		1.47639	1.42916	1.49028		2.05217	2.10746	2.11332
152	-0.05796	0.0571102	-0.0209355		0.171098	1.29234	1.17213		1.48217	1.43553	1.49573		2.05557	2.11413	2.118
153.6	-0.0573901	0.0568976	-0.0216112		0.172269	1.29709	1.17519		1.48667	1.44071	1.50105		2.05798	2.11854	2.12278
155.2	-0.0584989	0.0572851	-0.0220357		0.174336	1.30101	1.17881		1.49234	1.44698	1.5063		2.06027	2.1235	2.12736
156.8	-0.059207	0.0577664	-0.0204631		0.176117	1.30619	1.18273		1.49776	1.45229	1.51123		2.06399	2.1288	2.13081
158.4	-0.0585472	0.057612	-0.0217358		0.177622	1.30962	1.18601		1.50271	1.45765	1.51592		2.0657	2.13306	2.13461
160	-0.0599092	0.0585046	-0.0221598		0.179244	1.31265	1.19129		1.50849	1.46355	1.52098		2.06949	2.13888	2.13872
161.6	-0.0604064	0.0593404	-0.0208651		0.179863	1.3176	1.19575		1.51305	1.46914	1.52599		2.07277	2.14305	2.14296
163.2	-0.0615031	0.0588301	-0.0212746		0.181985	1.32141	1.20063		1.51886	1.47507	1.53152		2.07508	2.14663	2.14684
164.8	-0.0617571	0.0592816	-0.0202303		0.184197	1.32526	1.20445		1.52445	1.48182	1.53551		2.08	2.15063	2.1505
166.4	-0.060306	0.059226	-0.0210703		0.185811	1.3293	1.2085		1.52984	1.48767	1.53963		2.08301	2.15294	2.15402
168	-0.0607294	0.0605442	-0.0217107		0.187791	1.33279	1.21297		1.53492	1.49352	1.54385		2.08706	2.15712	2.15777
169.6	-0.0609154	0.0610849	-0.0202019		0.189217	1.33692	1.21599		1.54029	1.49948	1.54778		2.09094	2.16061	2.16278
171.2	-0.0606406	0.0614293	-0.0238966		0.190669	1.33952	1.21904		1.54451	1.50541	1.55209		2.09387	2.16447	2.16628
172.8	-0.0616891	0.062486	-0.0219984		0.191313	1.34438	1.22189		1.55019	1.51071	1.55541		2.09804	2.16876	2.16968
174.4	-0.0618154	0.0626852	-0.0227444		0.192154	1.3476	1.22398		1.55546	1.51613	1.55892		2.10052	2.17168	2.17349
176	-0.0625614	0.0635183	-0.0232757		0.192887	1.35038	1.22761		1.55945	1.52075	1.56348		2.10309	2.17506	2.17624
177.6	-0.0638041	0.0643313	-0.0224559		0.193989	1.35444	1.23107		1.56393	1.527	1.56707		2.10769	2.17981	2.18012
179.2	-0.0641939	0.0647577	-0.0243679		0.19557	1.35728	1.23335		1.56801	1.53191	1.57034		2.11014	2.18285	2.18418
180.8	-0.0646887	0.0655341	-0.0240644		0.19655	1.36101	1.23635		1.5726	1.53627	1.57452		2.11414	2.1875	2.18724
182.4	-0.0644689	0.0655033	-0.0249289		0.197311	1.36502	1.2396		1.57686	1.5407	1.5783		2.11621	2.19055	2.19002
184	-0.064721	0.0660231	-0.0267735		0.19788	1.36797	1.24211		1.58087	1.54625	1.58152		2.11836	2.19403	2.19311
185.6	-0.066419	0.066896	-0.0251918		0.200011	1.37124	1.24543		1.58495	1.55121	1.58533		2.12094	2.19872	2.19615
187.2	-0.0659182	0.0677846	-0.0263138		0.200903	1.3738	1.24818		1.59036	1.55686	1.58956		2.12214	2.20303	2.19959
188.8	-0.0666139	0.0689808	-0.028011		0.201762	1.37662	1.25221		1.59508	1.56192	1.59331		2.12452	2.2076	2.20267
190.4	-0.067521	0.069119	-0.0283641		0.203215	1.37932	1.25627		1.59968	1.56691	1.59728		2.12633	2.21258	2.20623
192	-0.0677703	0.0690382	-0.0294621		0.20514	1.38237	1.25988		1.60446	1.57253	1.60153		2.12816	2.21656	2.20947
193.6	-0.0686694	0.0702016	-0.027532		0.206217	1.38598	1.26374		1.60896	1.57819	1.60616		2.13162	2.21969	2.21203
195.2	-0.0686534	0.0698009	-0.0284376		0.207942	1.38888	1.26653		1.61408	1.58352	1.61085		2.13342	2.22256	2.21531
196.8	-0.0692488	0.0705193	-0.0294938		0.21018	1.39113	1.27068		1.61893	1.58836	1.61465		2.13651	2.22592	2.21848
198.4	-0.0702477	0.0713333	-0.0290104		0.2117	1.39431	1.27371		1.62308	1.59353	1.61877		2.13877	2.22994	2.22069
200	-0.0707599	0.0714893	-0.030279		0.213052	1.39579	1.27584		1.62733	1.59796	1.62237		2.14103	2.23376	2.22406
201.6	-0.0719671	0.0718271	-0.0288862		0.214409	1.39775	1.27834		1.63175	1.60211	1.62605		2.14453	2.23754	2.22773
203.2	-0.0716958	0.0724755	-0.0301272		0.215228	1.40012	1.28109		1.63553	1.60559	1.62982		2.14668	2.24013	2.23046
204.8	-0.0731842	0.0728527	-0.0292507		0.215883	1.40235	1.28415		1.63999	1.60879	1.63181		2.14804	2.24353	2.23313
206.4	-0.0751146	0.0737793	-0.0288955		0.217106	1.40524	1.2867		1.64326	1.61281	1.63513		2.15119	2.24636	2.23679
208	-0.0758135	0.0743462	-0.0296873		0.217907	1.40805	1.28984		1.64574	1.61576	1.63809		2.15294	2.24887	2.23993
209.6	-0.0761109	0.0755423	-0.0299323		0.219493	1.41105	1.29221		1.64904	1.61937	1.64085		2.15575	2.25219	2.24395
211.2	-0.075977	0.075352	-0.030486		0.220925	1.41442	1.29444		1.65095	1.62223	1.64417		2.15798	2.25498	2.24734
212.8	-0.076087	0.0756439	-0.0308986		0.221799	1.41698	1.2982		1.65493	1.6254	1.64733		2.15997	2.25734	2.24963
214.4	-0.0779374	0.076142	-0.0319431		0.223341	1.41978	1.30032		1.65808	1.62968	1.65002		2.16181	2.26014	2.25188
216	-0.0779018	0.0769051	-0.0326624		0.225412	1.42161	1.30227		1.66091	1.63491	1.65326		2.16351	2.2632	2.25433
217.6	-0.0777882	0.077964	-0.033838		0.227193	1.42371	1.30511		1.66467	1.63945	1.65586		2.16515	2.26686	2.25646
219.2	-0.0777822	0.077644	-0.0341829		0.228568	1.42621	1.30626		1.66823	1.64381	1.65868		2.16784	2.271	2.25993
220.8	-0.0774448	0.0786188	-0.0362182		0.230448	1.42832	1.3079		1.67102	1.6476	1.66038		2.16967	2.2743	2.26231
222.4	-0.0784187	0.0788545	-0.0354295		0.232064	1.43235	1.3092		1.67468	1.65124	1.66383		2.17261	2.27777	2.26413
224	-0.0780724	0.0793479	-0.0363067		0.233368	1.43585	1.31111		1.67758	1.6557	1.66725		2.17568	2.28011	2.26624
225.6	-0.0785781	0.0797011	-0.0364305		0.234961	1.43801	1.31356		1.68133	1.65901	1.671		2.17842	2.28197	2.26839
227.2	-0.0805392	0.0798897	-0.0359102		0.236164	1.44175	1.31506		1.68556	1.66259	1.67422		2.18104	2.28592	2.27119
228.8	-0.0812238	0.0808338	-0.0362185		0.237708	1.44446	1.31741		1.68912	1.66578	1.6774		2.18323	2.28833	2.27309
230.4	-0.0829935	0.0823648	-0.0344251		0.238927	1.44725	1.3188		1.69335	1.66978	1.68025		2.18617	2.29105	2.27536
232	-0.0834357	0.0833221	-0.0341891		0.239875	1.44941	1.32044		1.69699	1.67314	1.68298		2.18836	2.29371	2.27919
233.6	-0.0834386	0.0845816	-0.0330452		0.240577	1.45126	1.3227		1.70054	1.67652	1.68628		2.1905	2.29549	2.28102
235.2	-0.0853364	0.0852963	-0.0326589		0.241161	1.45402	1.32586		1.70429	1.67951	1.68872		2.19227	2.29823	2.28374
236.8	-0.0860792	0.0853686	-0.0322998		0.241726	1.45605	1.32852		1.70775	1.68262	1.69125		2.1931	2.29985	2.28602
238.4	-0.087024	0.0862045	-0.031671		0.243213	1.45883	1.33138		1.71124	1.68521	1.69428		2.19625	2.30215	2.28854
240	-0.0873899	0.0862572	-0.0312369		0.244533	1.46138	1.33464		1.71394	1.68796	1.69769		2.19755	2.30449	2.29098
241.6	-0.0872672	0.0861425	-0.0326003		0.246306	1.46311	1.33747		1.71676	1.69141	1.7011		2.19815	2.3058	2.29378
243.2	-0.089863	0.087045	-0.0318864		0.248069	1.46494	1.34076		1.71958	1.69563	1.70393		2.20053	2.30901	2.29608
244.8	-0.0900453	0.0876696	-0.0319943		0.248823	1.46653	1.34356		1.72336	1.69917	1.70643		2.20141	2.30986	2.29846
246.4	-0.0904763	0.0878786	-0.0333211		0.250837	1.46844	1.34505		1.72586	1.70342	1.70935		2.2027	2.31263	2.30021
248	-0.0904214	0.0887489	-0.0327327		0.252072	1.4703	1.34826		1.72893	1.70682	1.71302		2.20444	2.3156	2.30288
249.6	-0.0901422	0.0882476	-0.0346316		0.25306	1.47177	1.34992		1.73218	1.70967	1.71503		2.20488	2.31752	2.30499
251.2	-0.0917272	0.0888501	-0.0337627		0.254957	1.47331	1.35163		1.73474	1.71267	1.71794		2.20789	2.32129	2.30763
252.8	-0.0900573	0.0893778	-0.0353595		0.256325	1.47546	1.35418		1.73702	1.71589	1.72016		2.20947	2.32296	2.31007
254.4	-0.0903026	0.0890525	-0.0370258		0.25757	1.47758	1.35675		1.74007	1.71873	1.72357		2.21147	2.32575	2.31181
256	-0.0921997	0.0896484	-0.0359549		0.25942	1.47933	1.35961		1.7431	1.72183	1.72648		2.21471	2.32901	2.31472
257.6	-0.0917697	0.0897709	-0.0360304		0.260996	1.48123	1.36106		1.74587	1.724	1.72972		2.21567	2.33054	2.31717
259.2	-0.0926273	0.090245	-0.0370725		0.26217	1.48434	1.36347		1.74903	1.72673	1.73269		2.21862	2.334	2.31918
260.8	-0.0916162	0.0910002	-0.0366429		0.263973	1.48581	1.36413		1.75142	1.72988	1.73505		2.22052	2.33576	2.3222
262.4	-0.0919925	0.0913862	-0.0376131		0.265394	1.48804	1.36516		1.75468	1.73258	1.73739		2.22135	2.33745	2.32461
264	-0.0931535	0.0926526	-0.0365254		0.266183	1.48971	1.36628		1.7565	1.73597	1.73946		2.22372	2.34112	2.32753
265.6	-0.0925218	0.0917948	-0.0375195		0.266395	1.49096	1.36763		1.75941	1.73863	1.7424		2.22412	2.34248	2.32982
267.2	-0.0932673	0.0915464	-0.0390059		0.267258	1.49306	1.37042		1.76215	1.74176	1.74387		2.22581	2.34466	2.33281
268.8	-0.0928006	0.0911051	-0.037819		0.268085	1.49555	1.3718		1.7641	1.74468	1.74598		2.22795	2.34688	2.33501
270.4	-0.0932512	0.0904748	-0.0399187		0.269494	1.49821	1.37365		1.76726	1.74729	1.74779		2.22844	2.3496	2.33619
272	-0.0957241	0.0914981	-0.039655		0.271677	1.49986	1.37608		1.76928	1.75083	1.75054		2.23054	2.35208	2.33815
273.6	-0.0947053	0.0918135	-0.0406433		0.273003	1.50189	1.37704		1.77223	1.7536	1.75159		2.23083	2.35319	2.34071
275.2	-0.0958918	0.093145	-0.0413823		0.273737	1.5025	1.37934		1.77526	1.75708	1.75275		2.23222	2.3553	2.34262
276.8	-0.0959135	0.0934481	-0.039277		0.2746	1.50539	1.38058		1.77738	1.75983	1.75582		2.23324	2.35716	2.34479
278.4	-0.095686	0.093749	-0.0398237		0.27646	1.50748	1.38151		1.77968	1.76278	1.75823		2.23416	2.35912	2.3462
280	-0.0970243	0.0952554	-0.038441		0.277368	1.50908	1.38446		1.78289	1.76518	1.76017		2.23615	2.36183	2.34775
281.6	-0.0963882	0.0952032	-0.0378775		0.278381	1.51044	1.38563		1.78511	1.76784	1.76246		2.23716	2.3629	2.34987
283.2	-0.0969669	0.0971678	-0.0395354		0.280218	1.51167	1.38827		1.78715	1.77007	1.76442		2.23913	2.36484	2.35163
284.8	-0.0973211	0.0982196	-0.0384894		0.281942	1.51375	1.39026		1.78922	1.77243	1.76669		2.24112	2.3671	2.35435
286.4	-0.0972487	0.0994862	-0.0396899		0.282947	1.51497	1.39121		1.79189	1.77429	1.76897		2.24153	2.36856	2.35604
288	-0.0992595	0.10156	-0.0380528		0.284808	1.5168	1.39238		1.79463	1.7761	1.77144		2.2444	2.37031	2.3583
289.6	-0.0982229	0.102356	-0.038368		0.285345	1.51976	1.39363		1.79645	1.77825	1.77376		2.24611	2.37196	2.35985
291.2	-0.0984495	0.10313	-0.040468		0.286579	1.52123	1.39505		1.79937	1.78144	1.77564		2.2471	2.37355	2.36152
292.8	-0.100144	0.104638	-0.038564		0.287976	1.52247	1.395		1.80175	1.78467	1.77765		2.24958	2.3756	2.36421
294.4	-0.100995	0.105069	-0.0391855		0.288191	1.52385	1.39697		1.80408	1.78649	1.78024		2.24968	2.37601	2.36624
296	-0.103045	0.106232	-0.0384757		0.288456	1.52417	1.39864		1.80623	1.7894	1.782		2.25161	2.37786	2.36909
297.6	-0.102663	0.10592	-0.0397997		0.289291	1.52576	1.39946		1.8086	1.79179	1.78406		2.25276	2.3794	2.37139
299.2	-0.101626	0.105783	-0.042944		0.290449	1.52703	1.40169		1.81054	1.79435	1.78581		2.25442	2.38067	2.37259
300.8	-0.104005	0.106436	-0.0419285		0.292231	1.52886	1.40306		1.81296	1.79628	1.78842		2.25658	2.38394	2.37437
302.4	-0.103687	0.106787	-0.0436877		0.29368	1.53046	1.40434		1.81591	1.79899	1.79095		2.257	2.38482	2.37527
304	-0.104389	0.107654	-0.0445988		0.294891	1.53023	1.40613		1.8184	1.80106	1.79325		2.25882	2.3861	2.37698
305.6	-0.103237	0.107227	-0.043618		0.295944	1.53148	1.40646		1.82181	1.80322	1.79428		2.2602	2.38773	2.37768
307.2	-0.103322	0.106574	-0.0454587		0.29671	1.53151	1.40807		1.82432	1.80577	1.79631		2.26048	2.38861	2.37797
308.8	-0.105496	0.107464	-0.0445042		0.298488	1.53395	1.40938		1.8271	1.80827	1.79877		2.26315	2.39223	2.37943
310.4	-0.105509	0.107405	-0.0443879		0.300312	1.53565	1.41029		1.82936	1.81047	1.79998		2.2638	2.39338	2.38173
312	-0.106212	0.108072	-0.043734		0.301543	1.53599	1.41281		1.83216	1.81203	1.80229		2.26455	2.39679	2.38293
313.6	-0.106074	0.108711	-0.0424381		0.302939	1.53749	1.41419		1.83402	1.81375	1.80395		2.26611	2.39864	2.38541
315.2	-0.105736	0.10891	-0.0439157		0.304602	1.53863	1.41583		1.83611	1.81543	1.80486		2.26631	2.40054	2.38631
316.8	-0.106816	0.109315	-0.0419502		0.306063	1.54027	1.417		1.83821	1.81835	1.80682		2.26807	2.40324	2.38874
318.4	-0.105751	0.109821	-0.0415176		0.306698	1.54209	1.41843		1.84077	1.82037	1.80923		2.26902	2.40436	2.38982
320	-0.106342	0.110161	-0.0416041		0.307637	1.54333	1.42134		1.84287	1.82288	1.81099		2.27126	2.40573	2.39016
321.6	-0.108128	0.110468	-0.0418644		0.308884	1.54555	1.42377		1.84517	1.8262	1.81238		2.27362	2.40838	2.39221
323.2	-0.108529	0.110382	-0.0417342		0.310257	1.54601	1.425		1.84709	1.82876	1.81363		2.27395	2.4085	2.39407
324.8	-0.109934	0.111232	-0.0406023		0.311022	1.54687	1.42746		1.84885	1.83132	1.81618		2.27639	2.41017	2.39579
326.4	-0.11047	0.111825	-0.0388912		0.311924	1.54854	1.42931		1.85027	1.83293	1.81868		2.27746	2.41047	2.39809
328	-0.110952	0.112864	-0.0404706		0.312266	1.54978	1.43106		1.85207	1.83539	1.82055		2.27884	2.41194	2.4001
329.6	-0.112839	0.114303	-0.0414351		0.313663	1.55155	1.43293		1.85416	1.83727	1.82203		2.28147	2.415	2.4019
331.2	-0.112905	0.115488	-0.0414127		0.314331	1.55314	1.43511		1.85634	1.83895	1.8242		2.28219	2.41531	2.40367
332.8	-0.115238	0.117183	-0.0408539		0.315288	1.55451	1.43648		1.85854	1.8407	1.82626		2.28373	2.41699	2.40545
334.4	-0.114995	0.117564	-0.0408226		0.315593	1.55712	1.43666		1.86064	1.84264	1.82843		2.28451	2.4174	2.40778
336	-0.115072	0.117626	-0.0420011		0.316279	1.55845	1.43713		1.86287	1.84426	1.8292		2.28478	2.41862	2.40879
337.6	-0.11748	0.11868	-0.040253		0.317597	1.56026	1.43736		1.86559	1.84635	1.83031		2.28654	2.42105	2.41011
339.2	-0.117561	0.118245	-0.041804		0.318765	1.56209	1.43797		1.868	1.84768	1.83209		2.28634	2.42163	2.41223
340.8	-0.119316	0.119804	-0.042598		0.320468	1.56371	1.43934		1.87041	1.84951	1.8338		2.2879	2.42357	2.41466
342.4	-0.118542	0.120007	-0.04216		0.32248	1.56544	1.43997		1.87205	1.85059	1.83574		2.28887	2.4256	2.41675
344	-0.117964	0.119824	-0.0427559		0.323544	1.56624	1.44168		1.87443	1.8512	1.83804		2.28913	2.42802	2.41744
345.6	-0.119106	0.120356	-0.0412361		0.325271	1.56805	1.44233		1.87634	1.8523	1.83957		2.29109	2.43078	2.4196
347.2	-0.117381	0.119536	-0.0422477		0.326651	1.56905	1.44286		1.87762	1.85399	1.84193		2.29084	2.43274	2.42081
348.8	-0.117703	0.120119	-0.0439059		0.328186	1.56933	1.44488		1.87911	1.85615	1.84509		2.29253	2.43491	2.42211
350.4	-0.117285	0.120012	-0.0441355		0.329247	1.57094	1.44686		1.88104	1.85735	1.84757		2.29409	2.4372	2.42226
352	-0.117424	0.119073	-0.0452817		0.33054	1.57172	1.44819		1.88247	1.85913	1.84863		2.29431	2.43822	2.4224
353.6	-0.119927	0.119279	-0.0453104		0.332182	1.57242	1.44953		1.88428	1.86192	1.85056		2.29669	2.44071	2.42384
355.2	-0.118267	0.119219	-0.0444343		0.332659	1.57334	1.45009		1.88499	1.86298	1.85224		2.29728	2.44039	2.42495
356.8	-0.118228	0.120643	-0.0441641		0.333476	1.57359	1.45251		1.88602	1.86527	1.85464		2.2988	2.44247	2.42618
358.4	-0.11909	0.121416	-0.0422537		0.33428	1.5752	1.45334		1.88758	1.86701	1.85652		2.30131	2.44427	2.42822
360	-0.118955	0.122302	-0.0441854		0.33355	1.5759	1.4557		1.88931	1.86891	1.85801		2.3011	2.44555	2.42929
361.6	-0.121454	0.124265	-0.0420138		0.334691	1.57663	1.45742		1.89167	1.87023	1.85978		2.30256	2.4477	2.43107
363.2	-0.120093	0.124599	-0.0402276		0.334289	1.5778	1.45866		1.89331	1.87145	1.86155		2.30242	2.44762	2.43278
364.8	-0.120716	0.125128	-0.0423144		0.334626	1.57886	1.45988		1.89521	1.87387	1.86263		2.30382	2.44915	2.4343
366.4	-0.122363	0.126294	-0.0405404		0.335323	1.58125	1.46031		1.89706	1.87576	1.86396		2.3053	2.4508	2.43708
368	-0.123125	0.126133	-0.0412952		0.336607	1.5823	1.46077		1.89883	1.87763	1.8647		2.30515	2.4518	2.43759
369.6	-0.125989	0.127276	-0.0406773		0.337634	1.58306	1.46202		1.90134	1.87959	1.8665		2.30698	2.45358	2.43927
371.2	-0.125033	0.126769	-0.0424328		0.338369	1.58411	1.46302		1.90271	1.88031	1.8678		2.30713	2.45321	2.44146
372.8	-0.125402	0.127811	-0.0447809		0.339555	1.58443	1.46516		1.90471	1.88227	1.8692		2.30861	2.45472	2.44249
374.4	-0.126208	0.128313	-0.0459464		0.340836	1.58631	1.46694		1.90724	1.88381	1.8711		2.31093	2.45758	2.44373
376	-0.126649	0.128445	-0.0465031		0.34185	1.58711	1.46753		1.90891	1.88509	1.8736		2.31027	2.45887	2.44549
377.6	-0.129024	0.129902	-0.0459476		0.343431	1.58787	1.46895		1.91104	1.88662	1.87524		2.31203	2.46173	2.44678
379.2	-0.127862	0.129529	-0.0469778		0.344984	1.58823	1.46991		1.91259	1.88846	1.87679		2.31226	2.46286	2.44746
380.8	-0.128349	0.129711	-0.0498292		0.346861	1.58854	1.47247		1.91391	1.89079	1.87827		2.3126	2.46446	2.44724
382.4	-0.129581	0.129725	-0.0476387		0.348644	1.59114	1.47357		1.91569	1.89293	1.87896		2.31448	2.46732	2.44829
384	-0.12894	0.12993	-0.0482399		0.349689	1.59192	1.47381		1.91715	1.89428	1.88025		2.31396	2.46719	2.44877
385.6	-0.129673	0.130991	-0.0491659		0.351345	1.59269	1.4761		1.91886	1.89591	1.88221		2.31645	2.46867	2.45037
387.2	-0.128198	0.131208	-0.0478818		0.352177	1.59485	1.47608		1.91997	1.89689	1.88384		2.31735	2.46997	2.45273
388.8	-0.127838	0.131488	-0.0482726		0.353749	1.59459	1.47764		1.92128	1.89922	1.88557		2.31809	2.47146	2.45379
390.4	-0.129205	0.131604	-0.0484709		0.355283	1.59639	1.47854		1.92372	1.9009	1.88737		2.32052	2.47392	2.45527
392	-0.128343	0.132104	-0.0487805		0.356581	1.59721	1.47924		1.92538	1.90164	1.88957		2.3201	2.47442	2.4567
393.6	-0.130067	0.132586	-0.0481142		0.358482	1.59774	1.48043		1.92786	1.90289	1.89104		2.32201	2.47586	2.45869
395.2	-0.129715	0.132508	-0.0471636		0.358752	1.59897	1.48149		1.92924	1.90411	1.8924		2.32376	2.47598	2.46015
396.8	-0.130063	0.132809	-0.0486567		0.360846	1.59951	1.48241		1.93109	1.90578	1.89359		2.32524	2.47642	2.46134
398.4	-0.132515	0.134435	-0.0465026		0.361907	1.60121	1.48297		1.9326	1.90696	1.89525		2.3273	2.47801	2.46259
400	-0.132398	0.134023	-0.0471195		0.363043	1.60221	1.48243		1.93325	1.90861	1.89667		2.32673	2.4779	2.46307
401.6	-0.133577	0.135759	-0.0479762		0.363131	1.60309	1.48395		1.93519	1.90953	1.89823		2.32839	2.4787	2.46473
403.2	-0.133313	0.13609	-0.0481005		0.363516	1.60488	1.48489		1.93598	1.91045	1.89932		2.32865	2.47978	2.46664
404.8	-0.134045	0.136929	-0.0493209		0.364207	1.6054	1.48653		1.93764	1.91241	1.90101		2.32959	2.48168	2.46635
406.4	-0.136823	0.13797	-0.0483124		0.364919	1.60733	1.48798		1.93974	1.9141	1.90331		2.33251	2.48355	2.46793
408	-0.136885	0.138285	-0.0473221		0.365825	1.60769	1.48808		1.94004	1.91522	1.90482		2.33264	2.4844	2.4697
409.6	-0.137957	0.139356	-0.047345		0.367021	1.60794	1.49024		1.94168	1.91681	1.90504		2.33402	2.48508	2.47015
411.2	-0.137693	0.139136	-0.0464069		0.367623	1.60908	1.49137		1.9426	1.91865	1.90664		2.33478	2.48578	2.47135
412.8	-0.13805	0.139815	-0.0480775		0.368373	1.61024	1.49324		1.94345	1.92054	1.90697		2.33393	2.48648	2.47256
414.4	-0.140159	0.14093	-0.0469742		0.369717	1.61308	1.49409		1.9453	1.92291	1.90736		2.33585	2.48817	2.4742
416	-0.138929	0.140919	-0.0490511		0.370113	1.61377	1.49474		1.94645	1.92439	1.90851		2.33505	2.4879	2.47527
417.6	-0.140194	0.141152	-0.0496912		0.371608	1.61453	1.49683		1.94759	1.92628	1.9099		2.33679	2.48917	2.47671
419.2	-0.140554	0.140506	-0.0489596		0.372621	1.61544	1.49727		1.94862	1.92913	1.91134		2.33727	2.49004	2.47858
420.8	-0.139995	0.140126	-0.0515985		0.374228	1.61542	1.4985		1.94999	1.93065	1.91269		2.33704	2.48999	2.4791
422.4	-0.142817	0.14099	-0.0524047		0.375587	1.61654	1.50012		1.95219	1.93201	1.91434		2.3396	2.49208	2.48032
424	-0.141581	0.141163	-0.0510237		0.376307	1.61706	1.50009		1.95301	1.9328	1.91623		2.3391	2.49107	2.48253
425.6	-0.142523	0.141452	-0.0516783		0.377514	1.61765	1.5027		1.95476	1.93426	1.91781		2.33982	2.49139	2.48331
427.2	-0.142299	0.142356	-0.0490298		0.378081	1.61904	1.50392		1.95638	1.93527	1.91912		2.34108	2.49343	2.48347
428.8	-0.141426	0.142173	-0.0503229		0.378683	1.61954	1.50325		1.95786	1.93625	1.92051		2.34085	2.4943	2.48387
430.4	-0.143386	0.14409	-0.0491602		0.37954	1.62059	1.50388		1.95997	1.93803	1.92192		2.34258	2.49725	2.48476
432	-0.14265	0.144013	-0.0489347		0.38038	1.62104	1.50373		1.9615	1.93926	1.92331		2.34174	2.4991	2.48589
433.6	-0.142012	0.145142	-0.0490679		0.380845	1.62169	1.50496		1.96328	1.94002	1.92512		2.34255	2.50103	2.4876
435.2	-0.143086	0.14599	-0.0475805		0.382024	1.62248	1.50626		1.96508	1.94215	1.92618		2.3444	2.50408	2.48819
436.8	-0.143519	0.146211	-0.0487018		0.382893	1.62271	1.50718		1.96792	1.94378	1.92798		2.34517	2.50496	2.48887
438.4	-0.14523	0.146923	-0.0477926		0.384105	1.62364	1.50877		1.96992	1.94453	1.92948		2.34751	2.50702	2.49023
440	-0.14425	0.147226	-0.0484599		0.385096	1.62389	1.50941		1.97146	1.94482	1.93007		2.34728	2.50781	2.49126
441.6	-0.144081	0.148549	-0.0509252		0.386283	1.62426	1.51082		1.97293	1.94553	1.93094		2.3473	2.50885	2.49149
443.2	-0.14604	0.149768	-0.0499232		0.387101	1.62586	1.51148		1.97431	1.94655	1.932		2.34872	2.51068	2.49353
444.8	-0.146643	0.150771	-0.0528147		0.388446	1.62587	1.51182		1.97511	1.94848	1.93141		2.34799	2.51136	2.49473
446.4	-0.148635	0.150671	-0.0531291		0.389727	1.62647	1.5133		1.97623	1.95071	1.93208		2.34965	2.51236	2.49599
448	-0.147757	0.150641	-0.054305		0.390925	1.62649	1.51384		1.97747	1.95218	1.93263		2.35042	2.51375	2.49785
449.6	-0.147731	0.15086	-0.0566069		0.391547	1.62676	1.51512		1.97845	1.9531	1.93395		2.35132	2.51453	2.49823
451.2	-0.149426	0.15152	-0.0574739		0.39209	1.62724	1.5157		1.97998	1.95478	1.9361		2.3524	2.51549	2.50022
452.8	-0.148645	0.151232	-0.0583812		0.392088	1.62788	1.51562		1.98113	1.95518	1.93774		2.35272	2.51609	2.50148
454.4	-0.150475	0.151948	-0.0588358		0.392229	1.62769	1.51643		1.98208	1.95604	1.93935		2.35447	2.51707	2.50308
456	-0.150175	0.151301	-0.0571186		0.392974	1.62988	1.51623		1.98237	1.95654	1.9405		2.35474	2.51788	2.50497
457.6	-0.151155	0.150667	-0.0577395		0.393641	1.63161	1.51751		1.9831	1.95789	1.94188		2.35458	2.51881	2.50542
459.2	-0.152683	0.150908	-0.0559229		0.39406	1.63321	1.51737		1.98507	1.95993	1.94309		2.35625	2.52173	2.50642
460.8	-0.152237	0.149812	-0.0565928		0.394605	1.63469	1.51715		1.98604	1.96128	1.94466		2.35626	2.52185	2.50826
462.4	-0.152426	0.150606	-0.0562487		0.396228	1.63529	1.51872		1.98758	1.96269	1.94593		2.35755	2.5238	2.50907
464	-0.152989	0.150686	-0.0541117		0.397107	1.63693	1.51948		1.98878	1.96471	1.94734		2.35881	2.52577	2.51064
465.6	-0.151924	0.150954	-0.0547117		0.398016	1.63798	1.5202		1.98924	1.96552	1.94863		2.35957	2.52575	2.51153
467.2	-0.154609	0.151747	-0.0539334		0.399736	1.63896	1.52144		1.99167	1.96693	1.94974		2.36135	2.5276	2.51251
468.8	-0.153427	0.151297	-0.0533671		0.400263	1.64018	1.52226		1.99245	1.96698	1.95143		2.36132	2.52768	2.51436
470.4	-0.15352	0.152524	-0.0546692		0.402296	1.64021	1.52345		1.99275	1.96671	1.9534		2.36239	2.52875	2.51546
472	-0.153599	0.153254	-0.0542678		0.403972	1.64086	1.52362		1.99406	1.96764	1.95444		2.36362	2.53002	2.51677
473.6	-0.152541	0.154141	-0.0560237		0.405392	1.6409	1.52432		1.99391	1.96852	1.95521		2.36385	2.53042	2.51776
475.2	-0.153682	0.155397	-0.055662		0.40729	1.64108	1.52514		1.99554	1.96978	1.95567		2.3652	2.53096	2.51923
476.8	-0.152867	0.155676	-0.0569778		0.408565	1.64099	1.52581		1.99651	1.97175	1.95665		2.36535	2.53194	2.52014
478.4	-0.152287	0.15596	-0.0575954		0.409922	1.64156	1.52659		1.99844	1.97307	1.95799		2.36616	2.53289	2.5211
480	-0.152843	0.157772	-0.05814		0.411243	1.6426	1.52678		2.00029	1.97456	1.9596		2.36833	2.53489	2.52225
481.6	-0.15211	0.157934	-0.0593636		0.411515	1.64236	1.52739		2.00113	1.97538	1.96166		2.36822	2.5345	2.52246
483.2	-0.15463	0.158828	-0.0595955		0.412211	1.64232	1.52867		2.00291	1.97648	1.96368		2.369	2.5352	2.5237
484.8	-0.153849	0.15823	-0.0575714		0.412716	1.64327	1.52931		2.00429	1.97716	1.96491		2.36905	2.53565	2.52428
486.4	-0.154035	0.158419	-0.0590941		0.413286	1.64352	1.53128		2.00516	1.97823	1.96626		2.36895	2.53584	2.5239
488	-0.156206	0.158611	-0.0570068		0.414825	1.64594	1.5322		2.00654	1.98043	1.9668		2.36929	2.53707	2.52438
489.6	-0.156004	0.158953	-0.0583081		0.415353	1.64682	1.53277		2.00774	1.98254	1.96824		2.36738	2.53676	2.52473
491.2	-0.157361	0.160004	-0.0587223		0.416864	1.64749	1.53452		2.00972	1.98439	1.96899		2.36807	2.53831	2.52541
492.8	-0.157286	0.159832	-0.0593532		0.417627	1.64866	1.5356		2.01033	1.98511	1.96951		2.36868	2.53938	2.52618
494.4	-0.1569	0.160511	-0.0593352		0.418141	1.6488	1.53621		2.01219	1.98713	1.97028		2.36898	2.54073	2.52638
496	-0.159117	0.161614	-0.0578713		0.418927	1.65016	1.5372		2.0144	1.98893	1.9714		2.37086	2.54271	2.52738
497.6	-0.158238	0.161463	-0.0577871		0.418653	1.65102	1.5373		2.01502	1.98935	1.97181		2.37113	2.54318	2.52847
499.2	-0.158983	0.161942	-0.057896		0.41967	1.65192	1.53828		2.01679	1.99104	1.97267		2.3719	2.54415	2.53009
500.8	-0.159934	0.161861	-0.05704		0.420043	1.6523	1.53861		2.01815	1.99169	1.97379		2.37359	2.54533	2.53117
502.4	-0.161199	0.162059	-0.0575612		0.422143	1.65246	1.53868		2.01965	1.99264	1.97448		2.37459	2.54636	2.53225
504	-0.16333	0.162027	-0.0569134		0.423209	1.65328	1.53906		2.02148	1.99366	1.97472		2.37617	2.5479	2.53293
505.6	-0.163562	0.162516	-0.0580339		0.423556	1.65455	1.54005		2.02214	1.99476	1.97574		2.37702	2.54765	2.53443
507.2	-0.164097	0.163266	-0.0603114		0.424633	1.65513	1.54122		2.02381	1.99609	1.97703		2.37812	2.54884	2.53474
508.8	-0.166045	0.163541	-0.0594642		0.425633	1.65692	1.54173		2.02473	1.99784	1.97968		2.3808	2.5511	2.53628
510.4	-0.166002	0.164045	-0.0610332		0.426814	1.65763	1.54167		2.02535	1.99805	1.98082		2.38167	2.55142	2.53725
512	-0.167431	0.164984	-0.0622336		0.427601	1.65881	1.54388		2.0254	1.99861	1.98234		2.38259	2.55283	2.53844
513.6	-0.167197	0.16475	-0.0617127		0.42818	1.65971	1.5455		2.02608	1.99919	1.98383		2.38304	2.55305	2.53931
515.2	-0.167362	0.165588	-0.0625111		0.428329	1.66123	1.54631		2.02722	1.99932	1.98476		2.38383	2.55364	2.53988
516.8	-0.167741	0.165915	-0.0606588		0.429855	1.66229	1.54771		2.02823	2.0006	1.98659		2.38463	2.55532	2.54014
518.4	-0.166672	0.16635	-0.0619359		0.430633	1.66328	1.54853		2.02822	2.00196	1.98744		2.38506	2.55512	2.54097
520	-0.168078	0.16771	-0.0620853		0.432272	1.66435	1.54935		2.02984	2.00363	1.988		2.38517	2.55581	2.54223
521.6	-0.167322	0.168359	-0.0638797		0.433297	1.66544	1.54974		2.03025	2.00414	1.98865		2.38572	2.55635	2.54366
523.2	-0.16766	0.168944	-0.0654043		0.434402	1.66586	1.5509		2.03162	2.00435	1.98889		2.3857	2.55703	2.54475
524.8	-0.168384	0.169594	-0.064594		0.434839	1.66675	1.55071		2.03341	2.00507	1.98906		2.38682	2.55869	2.54629
526.4	-0.167949	0.17016	-0.0637253		0.434567	1.66773	1.55083		2.03506	2.00658	1.98976		2.38691	2.55934	2.54745
528	-0.168386	0.171337	-0.064453		0.435134	1.66772	1.55172		2.03733	2.00738	1.99046		2.38813	2.56014	2.5478
529.6	-0.16875	0.171586	-0.0635315		0.435495	1.66862	1.55199		2.03825	2.00835	1.99134		2.38835	2.561	2.54906
531.2	-0.168346	0.172341	-0.065026		0.436546	1.66875	1.55212		2.03972	2.00932	1.99195		2.3883	2.56157	2.55008
532.8	-0.170886	0.173072	-0.0636625		0.438003	1.66793	1.55303		2.04193	2.00995	1.99295		2.38993	2.56371	2.55085
534.4	-0.170738	0.173432	-0.062757		0.43866	1.6685	1.55429		2.04345	2.01086	1.99289		2.39018	2.56471	2.55162
536	-0.171058	0.173735	-0.0650305		0.439542	1.66813	1.55526		2.04493	2.01173	1.99435		2.39048	2.56602	2.55177
537.6	-0.171774	0.174167	-0.063221		0.440652	1.6686	1.5563		2.04572	2.01351	1.99541		2.39169	2.56723	2.55321
539.2	-0.172056	0.174844	-0.0652902		0.441661	1.66865	1.55684		2.04625	2.01397	1.99703		2.39104	2.5687	2.55321
540.8	-0.173691	0.17589	-0.064527		0.443022	1.66914	1.55764		2.0478	2.01513	1.99893		2.39255	2.57144	2.55407
542.4	-0.172511	0.17657	-0.0649137		0.443976	1.66983	1.5578		2.04808	2.01475	1.99969		2.39218	2.57183	2.55524
544	-0.171567	0.177072	-0.0655657		0.444597	1.67021	1.55946		2.04883	2.01649	2.00152		2.39215	2.57264	2.5556
545.6	-0.173011	0.177727	-0.063642		0.445926	1.67072	1.55989		2.04977	2.0172	2.0031		2.39432	2.57358	2.55617
547.2	-0.172092	0.17763	-0.0633223		0.446759	1.6716	1.55989		2.05052	2.01739	2.00471		2.39422	2.57287	2.55644
548.8	-0.173577	0.177962	-0.0631404		0.447804	1.6713	1.56133		2.05109	2.01901	2.00634		2.39531	2.57389	2.55624
550.4	-0.174405	0.177838	-0.0625974		0.448772	1.67302	1.56249		2.0521	2.01994	2.00752		2.39661	2.57386	2.55694
552	-0.175213	0.177868	-0.0644416		0.449978	1.67393	1.56398		2.05352	2.02068	2.00844		2.39605	2.57376	2.55762
553.6	-0.176236	0.178093	-0.0645176		0.450801	1.67431	1.56362		2.05446	2.02147	2.00916		2.39693	2.57432	2.55846
555.2	-0.17631	0.178306	-0.0642222		0.45144	1.67478	1.56362		2.05576	2.02204	2.01035		2.39638	2.57458	2.55949
556.8	-0.176211	0.177915	-0.0645702		0.451514	1.6747	1.56259		2.05638	2.02341	2.01063		2.39765	2.57551	2.56139
558.4	-0.177437	0.178204	-0.0643426		0.451673	1.6752	1.56269		2.05698	2.02502	2.01128		2.39916	2.57731	2.56239
560	-0.176954	0.179057	-0.0658264		0.453072	1.67493	1.56246		2.05787	2.02653	2.01166		2.39956	2.57799	2.56304
561.6	-0.177913	0.180163	-0.065057		0.454157	1.67576	1.56325		2.05872	2.02751	2.01246		2.40035	2.5796	2.56416
563.2	-0.176876	0.180737	-0.0660307		0.455189	1.67629	1.56342		2.05976	2.02839	2.01228		2.40071	2.58068	2.56576
564.8	-0.177676	0.180653	-0.0670632		0.456983	1.67606	1.56507		2.06159	2.02952	2.01216		2.40172	2.58174	2.56589
566.4	-0.178463	0.181001	-0.0658947		0.457631	1.67708	1.56562		2.0624	2.0315	2.01249		2.40254	2.58372	2.56711
568	-0.179152	0.180616	-0.066824		0.458941	1.67695	1.56582		2.06253	2.03244	2.01416		2.40202	2.58487	2.56779
569.6	-0.180847	0.181049	-0.066533		0.459819	1.6769	1.56641		2.06341	2.03404	2.01481		2.40333	2.58572	2.56911
571.2	-0.180939	0.181283	-0.0676343		0.460053	1.67817	1.56692		2.06389	2.0346	2.01688		2.40375	2.58695	2.56993
572.8	-0.18083	0.181379	-0.0681579		0.460522	1.6772	1.5684		2.06455	2.03572	2.01865		2.40511	2.58772	2.57085
574.4	-0.18194	0.181778	-0.0656398		0.461276	1.67857	1.56926		2.06464	2.03572	2.02001		2.40715	2.58788	2.57254
576	-0.181818	0.181791	-0.0662088		0.461408	1.67858	1.57046		2.06533	2.03661	2.02135		2.40723	2.58744	2.57305
577.6	-0.183017	0.182016	-0.0659372		0.462085	1.67923	1.57203		2.06545	2.03652	2.02244		2.40876	2.58852	2.57417
579.2	-0.182479	0.181632	-0.0648062		0.461991	1.68056	1.57298		2.06679	2.03774	2.02409		2.40932	2.58879	2.57466
580.8	-0.183663	0.181054	-0.0655979		0.462426	1.68062	1.57435		2.06771	2.03899	2.02516		2.40994	2.58934	2.57512
582.4	-0.185362	0.180773	-0.0651441		0.463502	1.6818	1.57592		2.06961	2.03983	2.02698		2.41076	2.59027	2.57668
584	-0.185367	0.180767	-0.0663962		0.463842	1.68169	1.57676		2.07083	2.04078	2.02821		2.41057	2.59021	2.57811
585.6	-0.185817	0.180987	-0.0653203		0.464264	1.68117	1.57708		2.07228	2.04155	2.02978		2.41141	2.59114	2.57939
587.2	-0.185109	0.180909	-0.0643668		0.464473	1.68158	1.57741		2.07313	2.04225	2.03108		2.41189	2.59182	2.58145
588.8	-0.184611	0.180646	-0.0643435		0.464526	1.68122	1.57744		2.07408	2.04306	2.03154		2.41214	2.59265	2.5829
590.4	-0.185236	0.181452	-0.062103		0.465375	1.6817	1.57839		2.07508	2.04371	2.03225		2.41254	2.59381	2.58391
592	-0.183072	0.181854	-0.0617689		0.466117	1.68165	1.57896		2.07581	2.04415	2.03296		2.41152	2.5933	2.58476
593.6	-0.182287	0.182101	-0.0604279		0.466678	1.68165	1.5801		2.07715	2.0442	2.03375		2.41107	2.59355	2.5856
595.2	-0.18089	0.181763	-0.0598037		0.467042	1.68165	1.58025		2.07751	2.0444	2.03425		2.41023	2.59329	2.58661
596.8	-0.179817	0.181482	-0.0594216		0.467508	1.68116	1.58096		2.07782	2.04483	2.03472		2.40954	2.5931	2.58669
598.4	-0.179401	0.181565	-0.0568564		0.467364	1.68114	1.5811		2.07758	2.0455	2.03586		2.40892	2.5937	2.5877
600	-0.179401	0.181565	-0.0568564		0.467364	1.68114	1.5811		2.07758	2.0455	2.03586		2.40892	2.5937	2.5877
601.6	-0.180294	0.1802	-0.0578716		0.466381	1.67955	1.5798		2.077	2.04333	2.036		2.40571	2.59158	2.5864
603.2	-0.181281	0.179199	-0.0583289		0.465961	1.67783	1.57686		2.07612	2.04124	2.03688		2.4025	2.58969	2.5852
604.8	-0.181996	0.178337	-0.0589534		0.464738	1.67634	1.57478		2.07543	2.03832	2.03658		2.39835	2.58666	2.58419
606.4	-0.183401	0.177108	-0.0595243		0.464107	1.67474	1.57283		2.07417	2.03711	2.03735		2.39422	2.5846	2.58194
608	-0.185272	0.176608	-0.06056		0.463836	1.67361	1.57108		2.0734	2.03584	2.0376		2.3893	2.58201	2.58044
609.6	-0.185725	0.1761	-0.0611491		0.462787	1.67288	1.57072		2.07296	2.03296	2.03765		2.38374	2.57885	2.57849
611.2	-0.186289	0.175801	-0.0617199		0.461447	1.67257	1.56978		2.07266	2.03164	2.03841		2.3785	2.57661	2.57649
612.8	-0.18714	0.176128	-0.0624812		0.460661	1.67243	1.5694		2.07281	2.02917	2.03775		2.37336	2.57349	2.57494
614.4	-0.187471	0.17583	-0.0625832		0.459739	1.67188	1.57068		2.07232	2.02727	2.03731		2.36889	2.5712	2.57314
616	-0.187533	0.176343	-0.063163		0.459623	1.67176	1.57069		2.07136	2.02655	2.0374		2.36452	2.56844	2.5726
617.6	-0.186644	0.177378	-0.0637978		0.459597	1.67227	1.57294		2.07069	2.02533	2.03622		2.36107	2.5659	2.57128
619.2	-0.186157	0.177457	-0.0636675		0.458698	1.67245	1.57216		2.07076	2.0247	2.03688		2.35789	2.56411	2.57111
620.8	-0.185898	0.177603	-0.0638292		0.458253	1.67249	1.57251		2.07048	2.02321	2.03684		2.35339	2.56151	2.56992
622.4	-0.186668	0.176814	-0.0640844		0.458402	1.67181	1.57381		2.06967	2.02297	2.03696		2.34992	2.56043	2.56824
624	-0.187225	0.176745	-0.0653743		0.458296	1.67124	1.57287		2.06964	2.02191	2.0382		2.34612	2.55777	2.56763
625.6	-0.186959	0.176306	-0.064926		0.457406	1.67221	1.57499		2.0708	2.02087	2.03736		2.34309	2.55539	2.56551
627.2	-0.187485	0.175424	-0.0648854		0.456917	1.67223	1.57388		2.07037	2.02055	2.03726		2.33977	2.55437	2.56478
628.8	-0.186806	0.175209	-0.065913		0.455512	1.67238	1.57404		2.07072	2.01958	2.0366		2.33693	2.55235	2.5644
630.4	-0.187328	0.174397	-0.0667737		0.455439	1.67277	1.57422		2.06966	2.0187	2.03698		2.33429	2.55219	2.56247
632	-0.187816	0.173328	-0.0667857		0.455685	1.67292	1.57361		2.0691	2.01725	2.03694		2.33106	2.54952	2.56184
633.6	-0.187819	0.172346	-0.0676011		0.455273	1.67283	1.57306		2.06845	2.01664	2.03725		2.32862	2.54705	2.56206
635.2	-0.188679	0.17163	-0.0677852		0.455076	1.67275	1.5724		2.06766	2.01615	2.03688		2.32675	2.54661	2.56094
636.8	-0.190005	0.171488	-0.0687341		0.454639	1.673	1.57222		2.06708	2.01491	2.03641		2.32429	2.54399	2.55967
638.4	-0.191115	0.170743	-0.070533		0.454542	1.67343	1.57217		2.0664	2.01402	2.03668		2.32172	2.54291	2.558
640	-0.191998	0.170637	-0.0711869		0.454216	1.67382	1.5715		2.06621	2.01298	2.03669		2.31934	2.54172	2.55789
641.6	-0.192474	0.170368	-0.070728		0.4527	1.67407	1.57141		2.06641	2.01044	2.03645		2.31654	2.53891	2.55686
643.2	-0.193702	0.169861	-0.0707021		0.45209	1.67414	1.5711		2.06625	2.01006	2.03642		2.31495	2.53865	2.5566
644.8	-0.195628	0.1693	-0.0705409		0.452389	1.67338	1.57027		2.0659	2.00784	2.03545		2.31337	2.53627	2.55635
646.4	-0.195978	0.168331	-0.0703334		0.452203	1.67229	1.57068		2.06552	2.00659	2.03614		2.3117	2.53513	2.55525
648	-0.196054	0.168453	-0.0703432		0.452209	1.67168	1.57		2.06529	2.00664	2.03648		2.30974	2.5343	2.55557
649.6	-0.196007	0.168326	-0.0702466		0.451465	1.67135	1.56915		2.06543	2.00432	2.03618		2.30753	2.53275	2.55482
651.2	-0.196668	0.167968	-0.0707119		0.451046	1.67123	1.56933		2.06499	2.00421	2.0374		2.30479	2.53225	2.55423
652.8	-0.197359	0.166987	-0.0708127		0.45172	1.67047	1.56808		2.06477	2.00296	2.03779		2.30211	2.53101	2.55453
654.4	-0.197447	0.166169	-0.0697581		0.451806	1.67083	1.5688		2.06444	2.00177	2.03726		2.30094	2.53015	2.55328
656	-0.197587	0.165392	-0.0700807		0.452052	1.67093	1.56851		2.06518	2.00182	2.03825		2.29883	2.53086	2.55288
657.6	-0.197966	0.164232	-0.0706033		0.451226	1.67057	1.56909		2.06553	2.00037	2.03748		2.29603	2.52955	2.55185
659.2	-0.197661	0.164025	-0.070528		0.451102	1.66973	1.56928		2.06434	2.00043	2.03762		2.29431	2.53025	2.55129
660.8	-0.197556	0.163767	-0.0718344		0.450973	1.66865	1.56997		2.06399	1.99972	2.03734		2.29164	2.52912	2.55111
662.4	-0.196332	0.163635	-0.0722229		0.451044	1.66899	1.57068		2.06416	1.99833	2.03665		2.29046	2.52858	2.54931
664	-0.196234	0.162938	-0.0725874		0.451165	1.66949	1.57088		2.06483	1.99845	2.0366		2.28876	2.52809	2.54895
665.6	-0.195908	0.16262	-0.0742138		0.450495	1.66937	1.57074		2.06489	1.99689	2.03647		2.28649	2.52696	2.5482
667.2	-0.196276	0.163037	-0.0757545		0.450657	1.67005	1.57349		2.06409	1.99626	2.0359		2.28463	2.52758	2.54574
668.8	-0.196537	0.163613	-0.0769901		0.450363	1.67008	1.57277		2.06292	1.99546	2.03526		2.28302	2.52483	2.54489
670.4	-0.195761	0.16337	-0.0775919		0.449865	1.67094	1.57251		2.06324	1.99421	2.03453		2.28114	2.52328	2.54434
672	-0.196388	0.163295	-0.0771164		0.450463	1.67106	1.57236		2.06319	1.99453	2.03558		2.27989	2.5225	2.54419
673.6	-0.197652	0.163608	-0.0769854		0.449889	1.67132	1.57266		2.06317	1.99378	2.03485		2.27768	2.51995	2.54397
675.2	-0.198699	0.163526	-0.0777316		0.450007	1.67174	1.57355		2.0627	1.99351	2.0351		2.27626	2.51888	2.54366
676.8	-0.199623	0.163341	-0.0778782		0.44997	1.67211	1.57238		2.06291	1.99287	2.03567		2.27517	2.5162	2.54298
678.4	-0.199404	0.163091	-0.0777477		0.449994	1.67178	1.5734		2.06373	1.99165	2.03641		2.2733	2.51508	2.54209
680	-0.199304	0.162775	-0.0770134		0.449254	1.67185	1.57358		2.06324	1.9922	2.03638		2.27191	2.51475	2.54294
681.6	-0.200842	0.162134	-0.0769579		0.448523	1.67233	1.57157		2.06282	1.99063	2.03752		2.27002	2.51195	2.54307
683.2	-0.201706	0.162417	-0.0765378		0.449081	1.67291	1.57292		2.06209	1.99075	2.03815		2.26913	2.51076	2.54221
684.8	-0.202567	0.16177	-0.0751936		0.448931	1.67277	1.57187		2.0615	1.9905	2.03888		2.26778	2.50952	2.54278
686.4	-0.203233	0.161761	-0.0740751		0.448317	1.67287	1.57239		2.06105	1.98997	2.03811		2.26728	2.50904	2.54111
688	-0.204472	0.161313	-0.0739514		0.448155	1.67302	1.57227		2.06086	1.99082	2.03847		2.26498	2.51009	2.5406
689.6	-0.205692	0.160748	-0.0747185		0.447781	1.67177	1.57161		2.06099	1.98856	2.0381		2.2633	2.50778	2.54009
691.2	-0.205592	0.16075	-0.0748933		0.447319	1.67197	1.57298		2.05997	1.98813	2.03758		2.26326	2.50768	2.53875
692.8	-0.206366	0.160228	-0.0761449		0.447198	1.67107	1.57394		2.05958	1.98758	2.03724		2.26192	2.50648	2.53767
694.4	-0.206401	0.159485	-0.0765526		0.446433	1.67232	1.57357		2.05949	1.98522	2.03659		2.2608	2.50515	2.53681
696	-0.207377	0.159309	-0.0769528		0.446021	1.67291	1.57432		2.05847	1.98544	2.03699		2.25904	2.50513	2.53583
697.6	-0.207754	0.158826	-0.0779666		0.445981	1.67285	1.57373		2.05711	1.98438	2.03737		2.25671	2.50349	2.53519
699.2	-0.207856	0.158532	-0.0791118		0.446076	1.6736	1.57379		2.05639	1.98386	2.0381		2.25475	2.50236	2.53404
700.8	-0.207542	0.158303	-0.0792605		0.445959	1.67358	1.57194		2.05625	1.98356	2.03746		2.25299	2.50125	2.53308
702.4	-0.206916	0.157705	-0.0802313		0.446173	1.67405	1.57088		2.0573	1.98158	2.03801		2.25067	2.49957	2.53216
704	-0.206589	0.156906	-0.0814217		0.446387	1.67391	1.5705		2.05747	1.98036	2.03891		2.24889	2.49966	2.53132
705.6	-0.206961	0.15663	-0.0822356		0.446067	1.67317	1.56801		2.05706	1.97846	2.03832		2.24627	2.49817	2.53114
707.2	-0.206398	0.156549	-0.0841034		0.446008	1.67304	1.56755		2.05615	1.97622	2.03932		2.24427	2.49637	2.52978
708.8	-0.205368	0.155533	-0.0846908		0.446526	1.67329	1.56722		2.05622	1.97614	2.03885		2.24284	2.4967	2.52982
710.4	-0.204749	0.154658	-0.084418		0.446618	1.67294	1.56623		2.05665	1.97396	2.03885		2.23994	2.49597	2.5298
712	-0.205079	0.154666	-0.0846341		0.445751	1.67372	1.56614		2.05556	1.97352	2.03881		2.23866	2.49494	2.53067
713.6	-0.20647	0.154965	-0.084522		0.445727	1.67381	1.56416		2.05555	1.97261	2.03987		2.23679	2.4935	2.53051
715.2	-0.206159	0.155717	-0.0836419		0.446634	1.67352	1.56567		2.05579	1.97178	2.03945		2.23572	2.49332	2.52998
716.8	-0.206643	0.154571	-0.083473		0.44579	1.6731	1.56491		2.05621	1.97232	2.03949		2.23417	2.49426	2.52988
718.4	-0.207474	0.154056	-0.0833571		0.445313	1.67258	1.56481		2.05628	1.97098	2.03842		2.23282	2.49427	2.52841
720	-0.20862	0.153826	-0.0827505		0.444864	1.67279	1.56679		2.05635	1.97046	2.03849		2.23102	2.4941	2.52793
721.6	-0.209222	0.153152	-0.0841697		0.445103	1.67152	1.56724		2.05592	1.96878	2.03852		2.23038	2.49347	2.52796
723.2	-0.209663	0.152438	-0.0840858		0.444695	1.67117	1.56946		2.05534	1.96803	2.03762		2.22972	2.4926	2.5265
724.8	-0.211624	0.151419	-0.0839109		0.444297	1.67047	1.57127		2.05525	1.9683	2.03734		2.22751	2.49202	2.52655
726.4	-0.2134	0.150897	-0.083276		0.443359	1.67095	1.57107		2.05499	1.96706	2.03651		2.22581	2.49025	2.5265
728	-0.214432	0.150508	-0.0830098		0.443129	1.67114	1.57285		2.05426	1.96766	2.03621		2.2247	2.49046	2.5255
729.6	-0.215031	0.150325	-0.0830942		0.44326	1.67085	1.57254		2.05409	1.96686	2.03625		2.22305	2.49024	2.52551
731.2	-0.215483	0.149973	-0.0836517		0.442763	1.67094	1.57347		2.05509	1.96538	2.03633		2.2218	2.48899	2.52422
732.8	-0.215039	0.149172	-0.0838703		0.442609	1.67136	1.57408		2.05471	1.96569	2.03631		2.22109	2.48936	2.52341
734.4	-0.215141	0.148474	-0.084156		0.442032	1.67071	1.57247		2.05514	1.96434	2.0366		2.21987	2.48754	2.52327
736	-0.215889	0.147799	-0.0847437		0.44189	1.67065	1.57263		2.05543	1.96411	2.03606		2.21897	2.48778	2.52223
737.6	-0.21669	0.147942	-0.0858253		0.442208	1.67107	1.57095		2.05452	1.96377	2.03581		2.21803	2.48628	2.52248
739.2	-0.216062	0.148009	-0.087052		0.442038	1.67176	1.57229		2.05457	1.96307	2.03558		2.21697	2.4845	2.52161
740.8	-0.216608	0.147572	-0.0867597		0.442114	1.67287	1.57279		2.05505	1.96445	2.035		2.21577	2.48506	2.52206
742.4	-0.217633	0.147356	-0.0866587		0.441573	1.67233	1.57094		2.05582	1.96241	2.03521		2.21417	2.4821	2.52206
744	-0.217801	0.148649	-0.0873381		0.441079	1.67256	1.57221		2.05543	1.96288	2.03523		2.21391	2.48066	2.521
745.6	-0.218369	0.148831	-0.0876945		0.441504	1.67261	1.57075		2.05599	1.96292	2.03631		2.21308	2.47994	2.52087
747.2	-0.218098	0.148726	-0.0878507		0.441441	1.67254	1.5721		2.05699	1.96197	2.03581		2.21264	2.47828	2.5205
748.8	-0.217819	0.147427	-0.0884733		0.441165	1.67289	1.57184		2.05656	1.96357	2.03617		2.21163	2.47826	2.51916
750.4	-0.218272	0.14726	-0.0882454		0.441137	1.67264	1.5723		2.05607	1.96244	2.03643		2.20996	2.47648	2.5182
752	-0.218361	0.147005	-0.0885683		0.440835	1.67319	1.57393		2.05532	1.9621	2.03597		2.20884	2.476	2.51673
753.6	-0.218525	0.145934	-0.0900611		0.441453	1.6727	1.57331		2.05444	1.96249	2.03651		2.20769	2.47543	2.51695
755.2	-0.218272	0.145143	-0.0902666		0.441282	1.67346	1.57464		2.05472	1.96153	2.03502		2.20656	2.47342	2.51512
756.8	-0.219101	0.144467	-0.0903332		0.441381	1.67385	1.57629		2.0539	1.96226	2.03448		2.20482	2.47473	2.51459
758.4	-0.219703	0.144182	-0.0906167		0.441379	1.67358	1.57518		2.05342	1.96043	2.03373		2.2034	2.47333	2.51431
760	-0.218915	0.144025	-0.0912726		0.440975	1.67335	1.57591		2.05318	1.95962	2.03249		2.20225	2.47385	2.51362
761.6	-0.218913	0.143904	-0.0917571		0.440597	1.67312	1.57511		2.05291	1.95985	2.03297		2.20108	2.47322	2.51408
763.2	-0.219364	0.143217	-0.0925035		0.440437	1.67258	1.57542		2.05252	1.95839	2.03306		2.20003	2.47113	2.51271
764.8	-0.219378	0.143224	-0.0929973		0.440131	1.67328	1.57452		2.05123	1.9595	2.03332		2.19942	2.47155	2.51295
766.4	-0.220895	0.142947	-0.0930189		0.439678	1.67297	1.57256		2.05128	1.95852	2.03341		2.19719	2.47044	2.51318
768	-0.221597	0.143398	-0.0940766		0.439797	1.67346	1.57422		2.05067	1.95749	2.03207		2.19631	2.46953	2.51247
769.6	-0.221735	0.143421	-0.0949948		0.440004	1.67406	1.57349		2.04992	1.9566	2.03404		2.19501	2.4691	2.51357
771.2	-0.221805	0.143466	-0.0939307		0.439428	1.67332	1.57341		2.05036	1.95459	2.03446		2.19336	2.46796	2.51317
772.8	-0.223152	0.143863	-0.0937816		0.439025	1.67328	1.57417		2.04988	1.95525	2.03525		2.1919	2.46733	2.51277
774.4	-0.223516	0.143332	-0.0937987		0.438916	1.67208	1.57298		2.05013	1.95361	2.03565		2.1903	2.46552	2.51261
776	-0.223359	0.144247	-0.0939866		0.438548	1.67213	1.57444		2.04921	1.95328	2.03632		2.18951	2.46512	2.51141
777.6	-0.224284	0.143589	-0.0934978		0.438797	1.67219	1.57411		2.04936	1.95406	2.03733		2.18866	2.46549	2.51078
779.2	-0.225083	0.143117	-0.0935706		0.43833	1.67168	1.57459		2.0499	1.95337	2.03726		2.18657	2.46418	2.51028
780.8	-0.225052	0.142688	-0.0938707		0.438568	1.67154	1.57528		2.0496	1.95397	2.03781		2.18483	2.46457	2.509
782.4	-0.226311	0.142634	-0.0942458		0.438154	1.67151	1.57447		2.04941	1.95279	2.03866		2.18346	2.46486	2.5087
784	-0.226346	0.142123	-0.0952716		0.437141	1.67178	1.57567		2.04927	1.95225	2.03772		2.18284	2.46399	2.50744
785.6	-0.226113	0.141331	-0.0958366		0.436884	1.67183	1.57564		2.04939	1.95282	2.03861		2.182	2.46428	2.50816
787.2	-0.22655	0.140759	-0.0964183		0.436377	1.67125	1.57573		2.0495	1.95119	2.037		2.18063	2.46305	2.5076
788.8	-0.227575	0.140872	-0.0964326		0.436336	1.67052	1.57688		2.04856	1.95109	2.03668		2.17889	2.46396	2.50754
790.4	-0.228471	0.140438	-0.0974477		0.435083	1.66937	1.57481		2.04883	1.95032	2.03644		2.17804	2.46197	2.50871
792	-0.228291	0.139565	-0.0978436		0.434218	1.66907	1.57368		2.04974	1.95016	2.0356		2.17764	2.46068	2.50851
793.6	-0.229345	0.138211	-0.0973513		0.433822	1.66937	1.57329		2.04973	1.95098	2.03548		2.17699	2.46022	2.50789
795.2	-0.230362	0.137464	-0.0973529		0.434124	1.6686	1.57194		2.04951	1.94986	2.03474		2.1764	2.45952	2.50783
796.8	-0.229897	0.137169	-0.0976173		0.434202	1.66947	1.57234		2.0487	1.9506	2.03414		2.17582	2.45789	2.50819
798.4	-0.229792	0.136366	-0.0978348		0.434306	1.66965	1.57151		2.04855	1.95015	2.03388		2.17461	2.45736	2.50824
800	-0.228436	0.136055	-0.0981465		0.43475	1.66968	1.57222		2.04893	1.94896	2.03355		2.17377	2.45598	2.50815
801.6	-0.228081	0.135507	-0.0987885		0.434482	1.67065	1.57204		2.04822	1.94871	2.03494		2.1728	2.45567	2.50818
803.2	-0.228602	0.135402	-0.0983315		0.435012	1.66999	1.57143		2.04732	1.94757	2.03422		2.17177	2.45386	2.50775
804.8	-0.228832	0.134966	-0.0991181		0.435389	1.6707	1.57222		2.04686	1.94721	2.03374		2.17097	2.45273	2.50614
806.4	-0.228502	0.134157	-0.0997515		0.435779	1.67049	1.57215		2.04665	1.94584	2.03367		2.17005	2.45313	2.50559
808	-0.229454	0.134567	-0.100049		0.435158	1.67027	1.57364		2.04651	1.94456	2.03371		2.17005	2.45253	2.5051
809.6	-0.230002	0.134441	-0.100208		0.434959	1.67104	1.57343		2.04697	1.94487	2.03441		2.16926	2.45297	2.5044
811.2	-0.231586	0.134165	-0.10107		0.43428	1.67117	1.5726		2.04675	1.94242	2.03503		2.16739	2.45188	2.50446
812.8	-0.231758	0.135184	-0.100678		0.434205	1.67105	1.5735		2.04665	1.94137	2.03519		2.16751	2.45076	2.50381
814.4	-0.232663	0.136038	-0.100919		0.433986	1.67153	1.5736		2.04623	1.94138	2.0359		2.16743	2.45138	2.50337
816	-0.233943	0.136529	-0.100678		0.432922	1.67244	1.57449		2.04638	1.94055	2.03549		2.16614	2.4491	2.50265
817.6	-0.23456	0.136893	-0.100937		0.431975	1.67233	1.57531		2.04617	1.94038	2.03574		2.16469	2.4498	2.50313
819.2	-0.236065	0.136739	-0.102027		0.431585	1.67183	1.57488		2.04517	1.94024	2.03564		2.16329	2.44798	2.50362
820.8	-0.236482	0.13714	-0.102163		0.43112	1.67239	1.57601		2.04586	1.93962	2.03639		2.16255	2.44758	2.5025
822.4	-0.237086	0.136002	-0.102259		0.429986	1.67256	1.57532		2.04655	1.94	2.0371		2.1624	2.44775	2.50215
824	-0.237795	0.134661	-0.102133		0.430202	1.67288	1.57449		2.04716	1.93969	2.03818		2.16154	2.44658	2.50269
825.6	-0.238574	0.134281	-0.102094		0.430287	1.67351	1.57587		2.0465	1.93985	2.03813		2.16006	2.44677	2.50232
827.2	-0.238945	0.133741	-0.10235		0.431153	1.67349	1.57522		2.04553	1.9402	2.03855		2.15951	2.44618	2.50354
828.8	-0.237671	0.132976	-0.102936		0.430895	1.67377	1.5753		2.04539	1.94012	2.03782		2.15808	2.44477	2.50229
830.4	-0.237588	0.132151	-0.10303		0.431046	1.67351	1.57558		2.04531	1.94095	2.03812		2.15707	2.44629	2.50171
832	-0.237525	0.130989	-0.104511		0.431315	1.67298	1.5749		2.04465	1.9405	2.03786		2.15586	2.4445	2.50229
833.6	-0.237527	0.131182	-0.104512		0.431233	1.67273	1.57513		2.04351	1.94035	2.03687		2.15502	2.44401	2.50187
835.2	-0.237913	0.130713	-0.104827		0.43164	1.6723	1.57421		2.04352	1.94	2.03643		2.15419	2.44481	2.50033
836.8	-0.237864	0.129829	-0.105033		0.431179	1.67173	1.57401		2.04434	1.9389	2.03465		2.15363	2.44454	2.49984
838.4	-0.237663	0.129432	-0.105469		0.43122	1.67151	1.57483		2.04408	1.93805	2.03438		2.15254	2.44485	2.49947
840	-0.238608	0.1286	-0.106093		0.43061	1.67038	1.57417		2.04427	1.93726	2.03456		2.15226	2.44467	2.49922
841.6	-0.238187	0.128177	-0.1065		0.430405	1.6701	1.57264		2.04461	1.93621	2.03389		2.15089	2.44465	2.49801
843.2	-0.238531	0.127985	-0.106686		0.430531	1.67009	1.5718		2.04479	1.93595	2.03362		2.14977	2.44451	2.49728
844.8	-0.238771	0.128467	-0.107341		0.430567	1.66948	1.57254		2.04488	1.93475	2.03297		2.14947	2.44335	2.49742
846.4	-0.239249	0.129015	-0.107958		0.430325	1.67005	1.57348		2.04455	1.93384	2.03199		2.14861	2.444	2.49694
848	-0.240898	0.128891	-0.109175		0.429602	1.66981	1.57272		2.04497	1.93345	2.0323		2.14707	2.44309	2.49716
849.6	-0.241291	0.128958	-0.109577		0.429255	1.66899	1.57291		2.04531	1.93289	2.03248		2.14602	2.44321	2.49668
851.2	-0.242251	0.128613	-0.110532		0.429127	1.66958	1.5732		2.04461	1.93285	2.03288		2.14577	2.44272	2.49605
852.8	-0.243354	0.128286	-0.110487		0.428626	1.66959	1.57286		2.0454	1.93141	2.03342		2.14481	2.44198	2.4957
854.4	-0.243772	0.127807	-0.110659		0.427855	1.66968	1.57403		2.04468	1.93068	2.03432		2.14448	2.44158	2.49602
856	-0.244304	0.127239	-0.112045		0.427643	1.67023	1.573		2.04429	1.93012	2.03534		2.14351	2.44048	2.49674
857.6	-0.245229	0.127055	-0.111911		0.426818	1.67128	1.57422		2.04488	1.92909	2.03467		2.14274	2.43984	2.49534
859.2	-0.24601	0.126561	-0.112448		0.426867	1.67189	1.57398		2.04474	1.92963	2.03484		2.14269	2.43897	2.4948
860.8	-0.24707	0.125857	-0.112817		0.426144	1.67198	1.57318		2.04521	1.92898	2.03466		2.14202	2.43759	2.49441
862.4	-0.247912	0.126156	-0.112558		0.42602	1.67255	1.5751		2.0456	1.92965	2.03514		2.14146	2.43633	2.49457
864	-0.247428	0.125687	-0.112709		0.426357	1.67252	1.57502		2.04541	1.93039	2.03457		2.14104	2.43544	2.49432
865.6	-0.247303	0.126075	-0.111114		0.425749	1.67239	1.57462		2.04645	1.92959	2.03413		2.13947	2.43574	2.49335
867.2	-0.24774	0.12544	-0.111283		0.425687	1.67317	1.57545		2.04606	1.92981	2.03484		2.13894	2.43635	2.49229
868.8	-0.248252	0.124297	-0.111645		0.425827	1.67192	1.57427		2.04586	1.92991	2.03526		2.13736	2.4349	2.4934
870.4	-0.247064	0.123664	-0.110994		0.425231	1.6727	1.57427		2.04553	1.92947	2.03578		2.13704	2.4338	2.49163
872	-0.247396	0.122753	-0.111497		0.425	1.67211	1.57326		2.04559	1.93075	2.03598		2.13627	2.43376	2.49153
873.6	-0.247344	0.122581	-0.110935		0.424861	1.6723	1.57211		2.04625	1.92975	2.03524		2.13488	2.43271	2.4911
875.2	-0.247387	0.122912	-0.111937		0.424803	1.6728	1.5733		2.04515	1.92965	2.03524		2.13409	2.43201	2.49113
876.8	-0.248523	0.122472	-0.112943		0.424579	1.67204	1.57248		2.04409	1.92809	2.03539		2.1328	2.43081	2.49118
878.4	-0.248719	0.122765	-0.112029		0.423974	1.67199	1.57275		2.04414	1.92726	2.03575		2.13204	2.43016	2.49163
880	-0.249509	0.122937	-0.111537		0.423923	1.67167	1.57148		2.04385	1.9287	2.03707		2.13098	2.43045	2.49128
881.6	-0.249244	0.122406	-0.110846		0.424029	1.67206	1.57175		2.04255	1.92656	2.03691		2.12994	2.42932	2.49056
883.2	-0.249041	0.122133	-0.11209		0.423527	1.6721	1.57247		2.04197	1.92598	2.0365		2.12989	2.4286	2.49076
884.8	-0.249231	0.1213	-0.111985		0.423174	1.67101	1.57207		2.04201	1.92573	2.03675		2.12828	2.42718	2.49088
886.4	-0.248404	0.121147	-0.111753		0.421922	1.6703	1.57246		2.04166	1.92428	2.0358		2.12802	2.42582	2.49019
888	-0.249433	0.120494	-0.11299		0.421285	1.6702	1.57098		2.04125	1.92429	2.03552		2.12665	2.42678	2.49007
889.6	-0.250685	0.120296	-0.113684		0.420248	1.66986	1.5705		2.04116	1.92316	2.03529		2.12613	2.42594	2.4902
891.2	-0.250506	0.120517	-0.114791		0.420162	1.66991	1.57006		2.04035	1.9221	2.03443		2.12588	2.42553	2.49033
892.8	-0.250897	0.119838	-0.115069		0.419617	1.66979	1.56963		2.04017	1.92163	2.03474		2.12487	2.42486	2.49106
894.4	-0.250234	0.119381	-0.114871		0.419518	1.66937	1.56974		2.04069	1.92037	2.03448		2.12381	2.42465	2.4906
896	-0.250028	0.118507	-0.11504		0.419787	1.66923	1.56987		2.03924	1.92044	2.0344		2.12299	2.42576	2.49069
897.6	-0.251387	0.117516	-0.115874		0.419346	1.66871	1.56816		2.03934	1.91794	2.03452		2.12205	2.42578	2.49153
899.2	-0.251612	0.116726	-0.116752		0.419586	1.66943	1.56938		2.03886	1.91745	2.03471		2.12212	2.42425	2.49113
900.8	-0.251661	0.116431	-0.117089		0.419325	1.6695	1.56883		2.03929	1.91782	2.03461		2.12071	2.42324	2.49076
902.4	-0.251085	0.116445	-0.116502		0.419181	1.67072	1.56915		2.03932	1.91628	2.03405		2.1201	2.42158	2.49029
904	-0.252181	0.11603	-0.117485		0.420033	1.67118	1.56914		2.03909	1.91654	2.03411		2.11883	2.42183	2.49061
905.6	-0.253096	0.115695	-0.118532		0.420279	1.67124	1.56751		2.03956	1.9148	2.03456		2.11755	2.42109	2.49054
907.2	-0.253384	0.116563	-0.119656		0.419951	1.6705	1.56922		2.03924	1.91407	2.03476		2.11657	2.42009	2.48952
908.8	-0.254038	0.116149	-0.120265		0.420637	1.67088	1.56752		2.03929	1.91414	2.03548		2.11513	2.4198	2.48919
910.4	-0.25394	0.116835	-0.119399		0.420655	1.67128	1.56804		2.03952	1.91346	2.03559		2.11439	2.41934	2.48912
912	-0.254334	0.116918	-0.119615		0.421389	1.67133	1.56932		2.03933	1.91427	2.03583		2.11391	2.41933	2.48709
913.6	-0.254651	0.116971	-0.120442		0.421049	1.67118	1.56991		2.03899	1.91393	2.03598		2.11327	2.41821	2.48724
915.2	-0.254582	0.117454	-0.120144		0.420445	1.67058	1.57049		2.03999	1.91461	2.03517		2.11247	2.41734	2.4863
916.8	-0.255545	0.117396	-0.119367		0.420464	1.67023	1.57117		2.03893	1.91589	2.03497		2.11151	2.41818	2.48595
918.4	-0.256606	0.117232	-0.11887		0.419647	1.66993	1.57052		2.03875	1.91485	2.0345		2.11077	2.41737	2.48605
920	-0.257179	0.117712	-0.120475		0.418882	1.66962	1.57171		2.038	1.9151	2.03432		2.10982	2.41893	2.48527
921.6	-0.257324	0.116685	-0.121191		0.418503	1.66886	1.57177		2.03709	1.91529	2.03445		2.10949	2.41876	2.48455
923.2	-0.257007	0.116258	-0.121034		0.418063	1.66861	1.57202		2.03724	1.91385	2.03356		2.10901	2.41813	2.48364
924.8	-0.257915	0.115274	-0.120486		0.418102	1.66877	1.57161		2.03663	1.91529	2.034		2.10789	2.4187	2.48318
926.4	-0.258821	0.114125	-0.120053		0.417791	1.66849	1.57142		2.0364	1.91356	2.03397		2.10714	2.41856	2.4829
928	-0.259046	0.113838	-0.121616		0.417193	1.66953	1.57404		2.03545	1.91411	2.03348		2.10634	2.41817	2.4822
929.6	-0.2595	0.113189	-0.122571		0.416435	1.66919	1.573		2.0364	1.91247	2.03367		2.10572	2.41691	2.48212
931.2	-0.258596	0.112879	-0.122431		0.416218	1.67039	1.57446		2.03618	1.91241	2.03296		2.10456	2.41443	2.48078
932.8	-0.258672	0.112691	-0.122475		0.416149	1.6712	1.57411		2.03589	1.91384	2.03352		2.10367	2.41481	2.48116
934.4	-0.258805	0.112038	-0.122394		0.416382	1.67154	1.5729		2.03591	1.91245	2.03388		2.10244	2.41396	2.48172
936	-0.259483	0.111777	-0.12267		0.415892	1.67158	1.57344		2.03616	1.91233	2.03415		2.10179	2.41416	2.48165
937.6	-0.260457	0.11113	-0.123735		0.415305	1.67097	1.57229		2.03606	1.91292	2.03491		2.10033	2.41358	2.4815
939.2	-0.260402	0.111614	-0.123332		0.414501	1.6708	1.57288		2.03663	1.91282	2.03412		2.10014	2.41197	2.48057
940.8	-0.260804	0.111653	-0.123387		0.414932	1.6718	1.57212		2.0369	1.91334	2.03445		2.09964	2.41239	2.48018
942.4	-0.261654	0.111681	-0.12322		0.414158	1.67159	1.57275		2.03776	1.91306	2.03434		2.09935	2.41177	2.48003
944	-0.2618	0.111139	-0.123293		0.413523	1.67146	1.5741		2.03779	1.91419	2.03482		2.09938	2.41227	2.47924
945.6	-0.262498	0.111107	-0.123948		0.412993	1.67137	1.57324		2.03755	1.91354	2.03483		2.09857	2.41144	2.47937
947.2	-0.262385	0.111021	-0.123335		0.412877	1.67153	1.57436		2.03893	1.91202	2.03387		2.0985	2.41051	2.47842
948.8	-0.263541	0.11057	-0.124203		0.413124	1.67186	1.5757		2.03761	1.91255	2.03435		2.09873	2.41159	2.47825
950.4	-0.264038	0.109892	-0.125158		0.412483	1.67126	1.5753		2.03848	1.91101	2.03448		2.09791	2.41068	2.47751
952	-0.26368	0.109639	-0.127288		0.412245	1.67094	1.57684		2.03777	1.91058	2.03386		2.09767	2.4112	2.47654
953.6	-0.26443	0.108108	-0.1284		0.413069	1.67044	1.57586		2.0373	1.91027	2.03467		2.09651	2.41123	2.47637
955.2	-0.265149	0.108448	-0.129225		0.412916	1.67087	1.57573		2.03816	1.90768	2.03446		2.09585	2.41083	2.47538
956.8	-0.266199	0.108211	-0.130364		0.41255	1.6711	1.57628		2.03746	1.90811	2.03503		2.09555	2.41241	2.4742
958.4	-0.267	0.108207	-0.131468		0.412368	1.67006	1.57548		2.03763	1.9058	2.03525		2.09501	2.41123	2.47403
960	-0.265943	0.108638	-0.132716		0.412017	1.67045	1.57593		2.03741	1.90489	2.03498		2.09414	2.41086	2.4736
961.6	-0.266295	0.10832	-0.132934		0.411637	1.6694	1.5741		2.03731	1.90407	2.03594		2.09321	2.41021	2.47406
963.2	-0.265781	0.108738	-0.132578		0.411671	1.66959	1.57437		2.0366	1.90401	2.03526		2.09202	2.40906	2.47332
964.8	-0.265422	0.108817	-0.132774		0.411482	1.66975	1.57406		2.03624	1.90506	2.03562		2.09138	2.41075	2.47467
966.4	-0.266329	0.10843	-0.13242		0.411061	1.66879	1.57222		2.03642	1.90235	2.03624		2.0899	2.40929	2.47521
968	-0.266569	0.108498	-0.132478		0.410016	1.6686	1.57223		2.0361	1.90224	2.03582		2.08907	2.40895	2.47539
969.6	-0.266939	0.107374	-0.133212		0.409967	1.66794	1.57034		2.03624	1.90335	2.03687		2.08833	2.40867	2.47692
971.2	-0.26688	0.107917	-0.131283		0.409139	1.66805	1.56964		2.03701	1.90176	2.03623		2.08804	2.40727	2.47702
972.8	-0.267429	0.107601	-0.130309		0.408958	1.66829	1.56945		2.03695	1.90227	2.03691		2.08672	2.40793	2.47777
974.4	-0.268754	0.106459	-0.130324		0.408701	1.66779	1.56879		2.0366	1.90142	2.03687		2.08524	2.4071	2.47902
976	-0.268867	0.105861	-0.129629		0.408859	1.66776	1.56932		2.0358	1.90197	2.03687		2.08495	2.40695	2.47926
977.6	-0.269731	0.105501	-0.130367		0.409186	1.66778	1.5679		2.03574	1.90155	2.03698		2.08408	2.40547	2.47993
979.2	-0.269898	0.105182	-0.129724		0.409191	1.66865	1.56959		2.03702	1.90107	2.03608		2.08353	2.40439	2.47961
980.8	-0.270868	0.104099	-0.129393		0.409086	1.6692	1.56917		2.03623	1.90214	2.03595		2.0826	2.40583	2.47998
982.4	-0.271624	0.103898	-0.129793		0.409613	1.66893	1.56849		2.03723	1.90059	2.03543		2.08085	2.40437	2.48053
984	-0.272324	0.103346	-0.130127		0.410001	1.67002	1.57021		2.03637	1.90054	2.03471		2.08022	2.40412	2.47953
985.6	-0.273696	0.102685	-0.131103		0.410293	1.6699	1.56984		2.0365	1.90105	2.03491		2.07991	2.4046	2.47879
987.2	-0.274113	0.102875	-0.131125		0.409858	1.67037	1.5713		2.03704	1.90034	2.03438		2.08046	2.4042	2.4773
988.8	-0.274744	0.102008	-0.131707		0.409278	1.6697	1.57169		2.03719	1.90169	2.03539		2.08084	2.40563	2.47601
990.4	-0.275665	0.101325	-0.131176		0.40958	1.66865	1.57027		2.03774	1.90084	2.03504		2.0799	2.40477	2.47521
992	-0.275144	0.100378	-0.13128		0.409025	1.66937	1.57218		2.03705	1.90062	2.03468		2.07917	2.40501	2.47418
993.6	-0.275636	0.100045	-0.13296		0.409137	1.66871	1.57209		2.0362	1.90123	2.03574		2.0783	2.40462	2.47333
995.2	-0.275018	0.0997614	-0.133561		0.408912	1.66858	1.57311		2.03628	1.90074	2.03463		2.0775	2.40373	2.47153
996.8	-0.275505	0.0990868	-0.134355		0.408534	1.66923	1.573		2.03552	1.90181	2.03388		2.07711	2.40518	2.47086
998.4	-0.277105	0.0982433	-0.134996		0.40807	1.66836	1.57069		2.03464	1.89967	2.03423		2.07722	2.40315	2.47028
1000	-0.275623	0.0981198	-0.135639		0.407095	1.66831	1.57184		2.03439	1.90007	2.03333		2.07641	2.40229	2.46934
1001.6	-0.274992	0.0972282	-0.136182		0.407482	1.66796	1.5707		2.03447	1.90116	2.03509		2.07621	2.4024	2.46975
1003.2	-0.27443	0.0971286	-0.135826		0.405904	1.66834	1.56992		2.03425	1.89946	2.03461		2.07498	2.40023	2.46961
1004.8	-0.273825	0.0965385	-0.136501		0.406206	1.66888	1.57		2.03365	1.89948	2.03517		2.07421	2.40055	2.46942
1006.4	-0.274698	0.0963005	-0.137506		0.407364	1.66847	1.56911		2.03272	1.89834	2.03561		2.07391	2.39974	2.47017
1008	-0.273557	0.0966473	-0.138565		0.406308	1.66926	1.56916		2.03289	1.8985	2.0349		2.07422	2.39753	2.46951
1009.6	-0.273832	0.096317	-0.138526		0.406085	1.67014	1.56806		2.03319	1.89765	2.03556		2.07268	2.39675	2.46969
1011.2	-0.274186	0.0959222	-0.137739		0.405382	1.67052	1.56876		2.03399	1.89551	2.03448		2.07109	2.39547	2.46962
1012.8	-0.274798	0.0958094	-0.136995		0.404875	1.671	1.56706		2.03356	1.89558	2.03403		2.07063	2.39556	2.47037
1014.4	-0.275269	0.0957787	-0.137532		0.405425	1.67063	1.56727		2.03348	1.89372	2.03433		2.07006	2.39383	2.47068
1016	-0.275674	0.0953618	-0.136855		0.404681	1.67128	1.56917		2.03243	1.89407	2.03353		2.07031	2.39292	2.46883
1017.6	-0.276842	0.0949523	-0.137065		0.404379	1.67083	1.56927		2.03311	1.89446	2.03446		2.07109	2.39341	2.46944
1019.2	-0.277353	0.0951478	-0.136309		0.402934	1.67069	1.56933		2.03391	1.89345	2.03445		2.06991	2.3926	2.46941
1020.8	-0.277764	0.0947051	-0.136294		0.402433	1.67033	1.5694		2.03455	1.89298	2.03509		2.06943	2.39403	2.46841
1022.4	-0.279126	0.0941718	-0.136532		0.402789	1.67038	1.56933		2.03436	1.89279	2.0345		2.06819	2.3932	2.46828
1024	-0.279219	0.0942233	-0.137172		0.402237	1.67096	1.57069		2.0337	1.89298	2.03354		2.06739	2.39314	2.46799
1025.6	-0.280009	0.094549	-0.138249		0.402402	1.67117	1.57155		2.0335	1.89391	2.0338		2.06641	2.39363	2.46779
1027.2	-0.280662	0.0937142	-0.138756		0.401811	1.671	1.57211		2.03366	1.8937	2.03264		2.06558	2.39349	2.46713
1028.8	-0.282299	0.0936336	-0.139298		0.401702	1.67174	1.57271		2.03284	1.89392	2.03197		2.06487	2.39387	2.46739
1030.4	-0.282975	0.09317	-0.139898		0.401123	1.67084	1.57253		2.03265	1.89289	2.0324		2.0642	2.39274	2.46765
1032	-0.281942	0.0933757	-0.140692		0.400467	1.67072	1.57349		2.03286	1.89237	2.03224		2.06235	2.39247	2.46767
1033.6	-0.282433	0.0934807	-0.141727		0.401039	1.67044	1.57401		2.03228	1.89267	2.033		2.06214	2.39349	2.46851
1035.2	-0.283113	0.093499	-0.143168		0.400632	1.67029	1.57408		2.03227	1.89171	2.03265		2.0614	2.39179	2.46974
1036.8	-0.283017	0.0937371	-0.144455		0.40124	1.67071	1.57549		2.03198	1.89096	2.03235		2.06117	2.39166	2.46922
1038.4	-0.283825	0.0941416	-0.144785		0.401426	1.67029	1.57445		2.03113	1.89121	2.03268		2.06077	2.39132	2.47041
1040	-0.283599	0.093756	-0.145187		0.399948	1.67062	1.57424		2.0318	1.89023	2.03176		2.05984	2.39037	2.46934
1041.6	-0.284997	0.0933806	-0.144366		0.400299	1.67021	1.57503		2.03071	1.88936	2.03216		2.05887	2.39141	2.4697
1043.2	-0.286002	0.0926843	-0.145257		0.400245	1.66969	1.57397		2.02997	1.88812	2.03263		2.0573	2.39045	2.46986
1044.8	-0.286203	0.0922593	-0.145336		0.400683	1.66909	1.57382		2.02998	1.88836	2.03267		2.05739	2.3893	2.46882
1046.4	-0.286639	0.0916854	-0.145		0.400875	1.66883	1.57372		2.02981	1.88754	2.03364		2.0572	2.3897	2.46846
1048	-0.286541	0.0913068	-0.144263		0.401009	1.66856	1.57331		2.02931	1.88735	2.03257		2.05695	2.38817	2.46734
1049.6	-0.286891	0.090881	-0.145161		0.40072	1.66817	1.57292		2.0301	1.88727	2.03304		2.05746	2.38903	2.4671
1051.2	-0.28668	0.0908341	-0.146202		0.400638	1.66782	1.57154		2.0298	1.88668	2.03357		2.05602	2.38818	2.46726
1052.8	-0.286014	0.0902778	-0.146505		0.401501	1.66801	1.57112		2.02962	1.88629	2.03396		2.05607	2.38765	2.46633
1054.4	-0.286307	0.0896027	-0.145959		0.401584	1.66801	1.57041		2.02949	1.88798	2.0339		2.05574	2.38722	2.46579
1056	-0.28656	0.0891786	-0.145361		0.401426	1.66796	1.57029		2.03043	1.88784	2.0337		2.05522	2.38681	2.46585
1057.6	-0.285827	0.0886482	-0.145249		0.40154	1.66765	1.57138		2.03079	1.88767	2.03392		2.05485	2.38634	2.46453
1059.2	-0.286018	0.08825	-0.14562		0.401608	1.66706	1.57082		2.03118	1.88734	2.03371		2.05405	2.38606	2.46407
1060.8	-0.286099	0.0887058	-0.145135		0.401966	1.66765	1.57119		2.03175	1.88578	2.03292		2.053	2.38481	2.46401
1062.4	-0.285928	0.0888	-0.144997		0.401771	1.66745	1.57042		2.03163	1.88592	2.03263		2.05194	2.3853	2.46387
1064	-0.285893	0.0891595	-0.14554		0.401614	1.66753	1.57003		2.03239	1.88548	2.03195		2.05148	2.385	2.46447
1065.6	-0.28588	0.0893343	-0.146032		0.401086	1.66731	1.57103		2.03242	1.88515	2.03135		2.05166	2.3854	2.46397
1067.2	-0.286364	0.089139	-0.147167		0.400396	1.66787	1.56996		2.0332	1.88565	2.03151		2.05064	2.38513	2.46447
1068.8	-0.286345	0.0896768	-0.147058		0.399519	1.66888	1.56999		2.03406	1.88465	2.03105		2.0497	2.38465	2.46347
1070.4	-0.286841	0.089562	-0.147131		0.399227	1.66834	1.56922		2.03371	1.88541	2.03192		2.04981	2.38612	2.46306
1072	-0.287834	0.0884641	-0.147969		0.39854	1.66791	1.56929		2.03411	1.88483	2.03234		2.0485	2.38653	2.46219
1073.6	-0.288981	0.0880283	-0.148698		0.397732	1.66731	1.57207		2.03362	1.88528	2.03269		2.04742	2.38663	2.46184
1075.2	-0.290006	0.0873371	-0.149468		0.39703	1.66704	1.57128		2.03403	1.88511	2.03379		2.04555	2.38694	2.46167
1076.8	-0.290048	0.0872707	-0.149354		0.396406	1.66653	1.573		2.03442	1.88465	2.03272		2.04547	2.38591	2.46044
1078.4	-0.290929	0.0861282	-0.149941		0.395988	1.6668	1.57306		2.03349	1.88439	2.03335		2.04481	2.38747	2.45975
1080	-0.290616	0.0850585	-0.150977		0.39618	1.66623	1.5732		2.03254	1.88377	2.03377		2.04477	2.38556	2.45975
1081.6	-0.291032	0.0844058	-0.152129		0.395646	1.66583	1.57298		2.03251	1.88267	2.03404		2.04451	2.38502	2.45985
1083.2	-0.291533	0.083332	-0.15135		0.395644	1.66553	1.57205		2.03218	1.88284	2.03505		2.04403	2.38533	2.46055
1084.8	-0.291849	0.0827447	-0.149974		0.39431	1.6648	1.57164		2.03235	1.88135	2.03451		2.04386	2.38395	2.4604
1086.4	-0.292078	0.0828183	-0.149075		0.393479	1.66469	1.5735		2.03262	1.8814	2.03361		2.04358	2.38437	2.45958
1088	-0.293014	0.0826253	-0.149527		0.393765	1.66471	1.57345		2.03314	1.88063	2.03385		2.04193	2.38309	2.45962
1089.6	-0.29254	0.0828953	-0.149586		0.393155	1.66568	1.57377		2.033	1.87953	2.03293		2.04138	2.38122	2.45821
1091.2	-0.292991	0.0827127	-0.149515		0.393602	1.66646	1.57455		2.03314	1.88008	2.03303		2.04071	2.38192	2.45822
1092.8	-0.292918	0.0828285	-0.148404		0.393378	1.66667	1.57322		2.03291	1.87868	2.03248		2.03997	2.3808	2.45878
1094.4	-0.29321	0.0824466	-0.148331		0.39298	1.66723	1.5734		2.03246	1.8795	2.03244		2.04	2.3803	2.45871
1096	-0.293876	0.0821915	-0.14915		0.39275	1.66774	1.57226		2.03256	1.87977	2.03216		2.04001	2.37827	2.45889
1097.6	-0.293797	0.0819032	-0.149734		0.392327	1.66812	1.57234		2.03192	1.87911	2.03216		2.03956	2.37719	2.45729
1099.2	-0.294396	0.0824267	-0.150274		0.392632	1.66869	1.57009		2.03231	1.88014	2.03272		2.03911	2.3775	2.45807
1100.8	-0.295407	0.0822008	-0.150281		0.392872	1.66902	1.56944		2.03243	1.88013	2.03308		2.0391	2.37598	2.45796
1102.4	-0.295058	0.081556	-0.151313		0.393345	1.66804	1.57036		2.03144	1.88154	2.03327		2.03955	2.37634	2.45762
1104	-0.295766	0.0812335	-0.151951		0.394049	1.6674	1.57028		2.03107	1.88289	2.03301		2.03866	2.37654	2.45813
1105.6	-0.295913	0.080879	-0.152775		0.394161	1.66769	1.57072		2.03062	1.88226	2.03275		2.0382	2.3758	2.45762
1107.2	-0.296603	0.0813839	-0.153303		0.39418	1.66801	1.57021		2.03009	1.88247	2.03282		2.03788	2.37645	2.45786
1108.8	-0.297057	0.0805687	-0.154497		0.394535	1.66818	1.57065		2.0294	1.88192	2.03307		2.03707	2.37545	2.45776
1110.4	-0.296837	0.0799015	-0.156058		0.395681	1.66825	1.57103		2.02883	1.88157	2.03438		2.03667	2.37569	2.45692
1112	-0.29645	0.0794454	-0.156538		0.395915	1.66784	1.57052		2.02888	1.88148	2.03482		2.03621	2.37531	2.45821
1113.6	-0.296676	0.0792948	-0.156639		0.39549	1.66771	1.56942		2.02964	1.88018	2.03411		2.03514	2.37494	2.45834
1115.2	-0.296763	0.0788595	-0.156039		0.394948	1.66703	1.57076		2.03035	1.88028	2.03455		2.03441	2.37546	2.45815
1116.8	-0.297068	0.0788551	-0.156599		0.394534	1.66655	1.57037		2.02962	1.87864	2.03392		2.03306	2.37399	2.45922
1118.4	-0.296866	0.0785676	-0.156885		0.394292	1.66718	1.57224		2.03013	1.87787	2.0333		2.03193	2.37359	2.45879
1120	-0.297471	0.0779849	-0.15725		0.394506	1.66771	1.57137		2.0303	1.87764	2.03412		2.03103	2.37429	2.45901
1121.6	-0.297775	0.0777208	-0.156556		0.393345	1.66818	1.57067		2.03059	1.87574	2.0334		2.03066	2.37331	2.45905
1123.2	-0.297259	0.0775512	-0.156496		0.392998	1.6673	1.57292		2.03019	1.87595	2.03329		2.03064	2.37459	2.45868
1124.8	-0.297981	0.0775559	-0.156436		0.392577	1.6667	1.57163		2.02966	1.8748	2.03311		2.02944	2.37301	2.45975
1126.4	-0.29806	0.0770894	-0.156621		0.392526	1.66655	1.57204		2.02958	1.87405	2.03339		2.02937	2.37156	2.45961
1128	-0.298579	0.0771542	-0.157107		0.392579	1.66627	1.57126		2.02914	1.8746	2.03375		2.0284	2.3722	2.45957
1129.6	-0.299843	0.076537	-0.157561		0.392026	1.66629	1.57038		2.02921	1.87394	2.03415		2.02738	2.37242	2.45981
1131.2	-0.300301	0.076709	-0.157074		0.391055	1.66598	1.57011		2.0283	1.87423	2.03396		2.02704	2.37209	2.46097
1132.8	-0.301919	0.0758386	-0.157266		0.390849	1.66604	1.56956		2.02762	1.87501	2.03496		2.02687	2.37078	2.46122
1134.4	-0.301377	0.0759025	-0.158076		0.390854	1.66552	1.56884		2.02699	1.87601	2.03424		2.02637	2.37037	2.4607
1136	-0.301797	0.0756278	-0.159116		0.390879	1.66596	1.56771		2.02699	1.87745	2.03483		2.026	2.37081	2.46085
1137.6	-0.302425	0.0749215	-0.160098		0.390309	1.66652	1.56669		2.02668	1.87678	2.03547		2.02485	2.36965	2.4605
1139.2	-0.302747	0.0750986	-0.160566		0.389748	1.66634	1.56812		2.02627	1.87724	2.03542		2.02429	2.36871	2.45985
1140.8	-0.303365	0.0742584	-0.162269		0.390021	1.66665	1.56786		2.02601	1.87804	2.03693		2.02306	2.36816	2.46028
1142.4	-0.303146	0.073711	-0.16191		0.390242	1.66684	1.56842		2.02645	1.87762	2.03649		2.02211	2.36587	2.45899
1144	-0.303471	0.0728288	-0.161629		0.389698	1.66692	1.56803		2.02681	1.87837	2.03569		2.02107	2.36704	2.45897
1145.6	-0.304137	0.0724701	-0.161312		0.389166	1.66645	1.56666		2.02659	1.87706	2.03569		2.02066	2.3647	2.45812
1147.2	-0.305033	0.0717023	-0.160946		0.389053	1.66638	1.56783		2.02668	1.87646	2.03508		2.02044	2.3637	2.45678
1148.8	-0.305984	0.0706565	-0.160776		0.388945	1.66652	1.56782		2.02553	1.87559	2.03548		2.02024	2.36435	2.45664
1150.4	-0.306343	0.070163	-0.16044		0.388638	1.66618	1.56916		2.02635	1.87355	2.03463		2.02021	2.36371	2.45583
1152	-0.307247	0.0699798	-0.160489		0.38821	1.66562	1.56946		2.02597	1.87294	2.03425		2.01991	2.36561	2.45558
1153.6	-0.307934	0.0699054	-0.161015		0.387268	1.66546	1.56955		2.02602	1.87086	2.03306		2.01927	2.3651	2.45594
1155.2	-0.307306	0.0700678	-0.161417		0.387535	1.66549	1.57188		2.02647	1.87025	2.03229		2.01925	2.36511	2.45489
1156.8	-0.307795	0.0694879	-0.161473		0.387861	1.66542	1.57165		2.0269	1.87035	2.03249		2.01884	2.36618	2.45543
1158.4	-0.307026	0.0689213	-0.161268		0.386852	1.66541	1.5715		2.02712	1.86995	2.03267		2.01844	2.36608	2.45514
1160	-0.307636	0.0693659	-0.161578		0.386341	1.66593	1.57279		2.02695	1.87161	2.03331		2.01755	2.3678	2.45522
1161.6	-0.308954	0.0691232	-0.16256		0.385972	1.66638	1.57249		2.02651	1.87158	2.03354		2.01709	2.36741	2.45593
1163.2	-0.308817	0.069879	-0.162459		0.3852	1.66603	1.5739		2.02614	1.87125	2.03346		2.01713	2.36669	2.45551
1164.8	-0.30931	0.0700946	-0.163742		0.38546	1.66656	1.57204		2.02712	1.87252	2.03451		2.01681	2.36718	2.45575
1166.4	-0.308541	0.069791	-0.164444		0.385363	1.66726	1.57154		2.02743	1.87207	2.03388		2.01569	2.36655	2.4559
1168	-0.308043	0.0694591	-0.165316		0.385412	1.66828	1.57217		2.0277	1.87276	2.03403		2.01512	2.36628	2.45535
1169.6	-0.308368	0.0694925	-0.165663		0.385152	1.6692	1.57152		2.02747	1.87274	2.03446		2.01406	2.36544	2.45511
1171.2	-0.307374	0.0693498	-0.165504		0.384675	1.66956	1.57224		2.02739	1.87145	2.03405		2.01371	2.36516	2.45462
1172.8	-0.307353	0.0686169	-0.165028		0.385173	1.67019	1.57096		2.02724	1.87171	2.03401		2.01302	2.3662	2.45504
1174.4	-0.307802	0.0684404	-0.163646		0.384983	1.67081	1.57012		2.02739	1.86959	2.03297		2.01211	2.3647	2.45391
1176	-0.308434	0.0679767	-0.164006		0.385263	1.67135	1.57078		2.02736	1.86912	2.03241		2.01191	2.36588	2.45305
1177.6	-0.310349	0.067741	-0.164403		0.384881	1.67087	1.5697		2.02635	1.8681	2.03248		2.01152	2.36377	2.45246
1179.2	-0.310695	0.067077	-0.164866		0.384888	1.67083	1.57159		2.02674	1.86695	2.03104		2.01134	2.36354	2.45201
1180.8	-0.31083	0.0666225	-0.165263		0.384632	1.67021	1.57195		2.02627	1.86675	2.03127		2.01059	2.36415	2.45278
1182.4	-0.31196	0.0662398	-0.165247		0.384551	1.66868	1.57184		2.02687	1.86588	2.02937		2.00996	2.36265	2.45363
1184	-0.312952	0.065563	-0.165348		0.38393	1.66786	1.57204		2.02682	1.86606	2.02869		2.00918	2.36288	2.45428
1185.6	-0.313224	0.0648976	-0.165846		0.383761	1.66764	1.57181		2.02717	1.86559	2.02793		2.00854	2.36212	2.45494
1187.2	-0.312682	0.0642881	-0.165788		0.38385	1.66748	1.57245		2.02761	1.86585	2.02731		2.0082	2.36147	2.45425
1188.8	-0.312434	0.0634972	-0.166352		0.383543	1.66709	1.5728		2.02737	1.86688	2.0273		2.00773	2.36191	2.45448
1190.4	-0.311806	0.063199	-0.167138		0.382929	1.66705	1.57326		2.02712	1.86695	2.02731		2.00658	2.36064	2.45399
1192	-0.311646	0.0636969	-0.167889		0.383122	1.66722	1.57476		2.02684	1.86775	2.02732		2.00633	2.36145	2.4535
1193.6	-0.311273	0.0635892	-0.169072		0.383258	1.66775	1.57514		2.02644	1.86724	2.0275		2.00597	2.36094	2.45311
1195.2	-0.310274	0.0634944	-0.169789		0.383064	1.66833	1.57617		2.02679	1.86666	2.02738		2.00559	2.36033	2.45212
1196.8	-0.309091	0.0632025	-0.170764		0.383146	1.66977	1.57605		2.02697	1.86722	2.02782		2.00495	2.36018	2.45149
1198.4	-0.307774	0.0627001	-0.171078		0.383007	1.67133	1.57706		2.02654	1.86643	2.02763		2.00424	2.3598	2.45044

## Sheet: Fig 5a
H1N1 NY00		NCS.1				NCS.1.1				NCS.1.3				1G01				neg. ctrl
	µg/ml	Mean	SD	N		Mean	SD	N		Mean	SD	N		Mean	SD	N		Mean	SD	N
	50	88.03	0.54	4		90.66	0.66	4		95.93	0.164222	4		97.56	0.14	4		7.93	6.24	4
	16.6667	84.1947	1.36197	4		85.9988	1.63485	4		93.3363	0.760328	4		95.2149	0.441646	4		3.0881	3.54346	4
	5.55556	79.2624	1.36939	4		80.3902	1.21007	4		88.3361	1.00155	4		91.6517	0.902248	4		7.21526	5.31756	4
	1.85185	72.4525	0.818906	4		75.4861	1.18745	4		82.8111	1.78696	4		84.6587	1.86032	4		8.01191	6.84767	4
	0.617284	58.9988	4.78357	4		59.773	4.55128	4		71.3463	4.46926	4		66.7832	5.42873	4		7.17349	6.66099	4
	0.205761	32.7324	9.92238	4		37.7617	5.60342	4		44.8446	5.61939	4		40.2923	5.47776	4		9.16621	4.79381	4
	0.068587	12.4606	2.94299	4		20.1305	5.37576	4		23.7094	4.3643	4		22.8821	4.62933	4		8.05069	4.66589	4
	0.022862	9.86253	4.04388	4		10.6916	3.16027	4		16.1611	3.76961	4		14.3407	5.24865	4		6.99373	4.55111	4
	0.007621	2.37724	3.01424	4		8.09806	2.88711	4		9.50934	2.39412	4		13.2352	5.64345	4		5.73499	4.85845	4
	0.00254	4.60492	1.79184	4		11.0191	5.17886	4		13.224	3.14134	4		6.5872	4.16203	4		5.66898	3.34969	4
	0.000847	-4.19914	2.18146	4		9.85805	4.62338	4		13.2852	5.22185	4		8.55978	7.14375	4		4.4714	5.34762	4
H1N1 CA09		NCS.1				NCS.1.1				NCS.1.3				1G01				neg. ctrl
	µg/ml	Mean	SD	N		Mean	SD	N		Mean	SD	N		Mean	SD	N		Mean	SD	N
	50	99.72	0.16	4		99.48	0.24	4		99.76	0.629334	4		97.53	0.15	4		-4.39	8.95	4
	16.6667	98.8266	0.416109	4		99.318	0.261508	4		99.4742	0.359796	4		95.4861	1.00103	4		10.6147	7.06091	4
	5.55556	97.2332	0.367309	4		97.808	0.545292	4		97.6464	0.260153	4		92.5294	0.852884	4		8.04119	7.69675	4
	1.85185	93.2803	0.634576	4		93.367	0.989029	4		92.8949	1.14616	4		83.1459	1.68066	4		5.39652	2.91599	4
	0.617284	85.7504	1.39822	4		85.6054	0.806374	4		85.3287	1.64756	4		73.4579	8.93355	4		6.51734	3.97908	4
	0.205761	66.6752	2.88939	4		65.1246	4.07689	4		72.6951	2.62981	4		44.609	2.53377	4		10.1051	5.18702	4
	0.068587	36.874	1.92648	4		42.6639	2.71211	4		43.9249	3.71572	4		39.9255	21.8907	4		9.35737	4.11608	4
	0.022862	14.3368	3.0536	4		24.0778	5.40402	4		28.8903	4.11484	4		16.822	3.39022	4		8.3329	5.51107	4
	0.007621	5.12354	3.49453	4		17.0184	4.30392	4		16.4532	6.46148	4		12.4666	2.42092	4		7.72325	2.544	4
	0.00254	8.40784	2.54294	4		12.9018	4.44429	4		17.6238	3.01223	4		13.4381	9.0605	4		10.1544	0.651789	4
	0.000847	8.88903	5.81315	4		8.36234	4.16801	4		9.98629	5.60514	4		9.63945	3.3409	4		9.62767	5.14684	4
H1N1 MI15		NCS.1				NCS.1.1				NCS.1.3				1G01				neg. ctrl
	µg/ml	Mean	SD	N		Mean	SD	N		Mean	SD	N		Mean	SD	N		Mean	SD	N
	50	97.27	0.79	4		97.86	1.69	4		98.93	3.59822	4		96.54	2.59	4		1.5	16.62	4
	16.6667	96.2884	2.17823	4		94.3507	4.04259	4		96.9411	1.3165	4		97.0807	1.57799	4		13.6427	9.35095	4
	5.55556	88.1191	4.89815	4		88.5132	2.92755	4		92.7867	4.9438	4		89.1084	4.32854	4		-5.09753	10.7078	4
	1.85185	78.4431	2.34355	4		74.9168	4.37451	4		83.16	5.47784	4		68.8616	3.57768	4		12.2592	18.3741	4
	0.617284	61.5831	14.5679	4		57.872	5.57951	4		59.9944	2.98076	4		46.0039	7.82453	4		11.7994	4.51852	4
	0.205761	26.0527	5.08076	4		21.9803	22.1408	4		39.0538	11.3876	4		18.2528	16.1112	4		20.7734	9.9449	4
	0.068587	15.6624	14.6344	4		24.7595	12.2593	4		20.8226	11.0772	4		19.3037	11.7839	4		-1.29202	13.0595	4
	0.022862	2.91991	23.5258	4		28.9591	8.75379	4		27.1775	7.11481	4		19.1354	6.77053	4		19.3284	13.5317	4
	0.007621	6.14249	13.5994	4		11.7461	8.53345	4		10.6541	14.9363	4		21.7627	7.47314	4		9.75095	10.5383	4
	0.00254	2.52992	37.0897	4		23.3514	13.1656	4		-12.4212	25.5341	4		20.2028	16.0101	4		-7.72075	22.9092	4
	0.000847	-12.142	9.32056	4		-1.25917	12.2076	4		-6.28803	29.5268	4		7.75172	16.8381	4		2.05782	11.4097	4
H5N1 VN04		NCS.1				NCS.1.1				NCS.1.3				1G01				neg. ctrl
	µg/ml	Mean	SD	N		Mean	SD	N		Mean	SD	N		Mean	SD	N		Mean	SD	N
	50	92.82	1.21	4		94.1	0.67	4		94.9715	1.06335	4		92.94	1.78	4		5.49	6.57	4
	16.6667	86.96	2.06	4		89.81	1.26	4		91.2128	1.29679	4		88.59	2.1	4		11.76	8.79	4
	5.55556	73.68	3.79	4		82.66	2.56	4		83.305	3.18862	4		79.75	2.71	4		6.02	10.57	4
	1.85185	48.6	12.63	4		63.7	9.46	4		71.2108	4.59082	4		69.52	4.04	4		9.89	11.97	4
	0.617284	26.17	6.98	4		38.53	5.54	4		47.391	12.8469	4		48.63	11.56	4		11.6	10.03	4
	0.205761	14.26	6.08	4		24.92	8.77	4		26.4413	9.55817	4		33.34	7.9	4		14.38	7.25	4
	0.0685871	3.39	4.15	4		11.68	7.09	4		20.7464	6.7437	4		25.18	8.57	4		13.74	5.47	4
	0.0228624	5.84	5.75	4		8.89	6.61	4		13.7016	7.16657	4		19.01	9.29	4		14.35	8.96	4
	0.00762079	3.68	4.29	4		7.76	4.76	4		10.986	8.18008	4		14.4	8.64	4		10.76	7.17	4
	0.00254026	21.95	39.44	4		10.98	7.7	4		10.2611	7.33398	4		13.18	7.81	4		9.8	7.36	4
	0.00084675	2.9	5.51	4		8.6	6.97	4		11.7195	8.19754	4		13.31	7.54	4		11.77	10.55	4

## Sheet: Fig 5b
H2N2 SG57		NCS.1				NCS.1.1				NCS.1.3				1G01				neg. ctrl
	µg/ml	Mean	SD	N		Mean	SD	N		Mean	SD	N		Mean	SD	N		Mean	SD	N
	50	51.71	4.89	4		64.2	1.31	4		72.14	4.62374	4		97.98	0.64	4		-5.01	3.21	4
	16.6667	45.7049	3.76813	4		61.3533	3.28996	4		73.0627	5.45458	4		97.83	0.334059	4		4.28177	6.04548	4
	5.55556	35.7678	9.07036	4		52.3874	3.33456	4		63.9538	1.54091	4		94.3723	1.17554	4		4.83916	6.46668	4
	1.85185	22.2878	3.44627	4		37.3656	5.06378	4		51.54	3.20925	4		88.8983	2.75951	4		3.53014	7.86438	4
	0.617284	9.76899	8.87213	4		24.768	2.93814	4		36.0286	2.90431	4		70.6485	1.84685	4		1.87592	6.52571	4
	0.205761	4.13739	4.01645	4		15.7602	6.19903	4		27.8428	7.05928	4		42.9858	5.29915	4		6.31837	6.94415	4
	0.068587	5.13316	5.28581	4		10.9205	3.75262	4		23.1059	3.58893	4		31.3482	4.30477	4		1.97392	5.67325	4
	0.022862	2.31693	6.61609	4		13.5648	4.21882	4		18.2177	2.05626	4		24.59	1.07753	4		4.94547	5.16859	4
	0.007621	-1.07463	4.26942	4		12.6867	3.76403	4		14.1099	5.00015	4		15.391	5.03854	4		1.02672	4.04239	4
	0.00254	-4.16561	6.91737	4		10.1041	7.39338	4		10.8277	2.45715	4		11.9583	2.62552	4		2.24036	2.23369	4
	0.000847	3.7887	7.30492	4		9.37392	1.94297	4		5.06229	1.76108	4		6.81669	3.91886	4		0.71959	2.59224	4
B/Vic CO17		NCS.1				NCS.1.1				NCS.1.3				1G01				neg. ctrl
	µg/ml	Mean	SD	N		Mean	SD	N		Mean	SD	N		Mean	SD	N		Mean	SD	N
	50	23.05	11.97	4		41.2	6.45	4		56.43	28.2172	4		97.36	0.49	4		19.45	11.23	4
	16.6667	18.81	11.88	4		35.93	10.84	4		42.84	21.4207	4		94.57	0.55	4		18.68	13.23	4
	5.55556	13.11	9.58	4		25.36	12.62	4		34.7	17.3477	4		90.82	1.96	4		21.75	15.61	4
	1.85185	10.46	14.45	4		19.77	10.26	4		26.44	13.2203	4		78.59	5.05	4		21.6	10.62	4
	0.617284	12.03	8.37	4		15.15	8.41	4		22.92	11.4604	4		57.24	9.33	4		24.2	9.56	4
	0.205761	7	9.78	4		20.11	15.78	4		24.62	12.3084	4		45.55	7.62	4		17.94	14.8	4
	0.0685871	7.65	12.67	4		15.93	10.47	4		26.36	13.1808	4		38.2	10.49	4		26.8	12.93	4
	0.0228624	11.99	9.59	4		17.04	9.11	4		26.84	13.4197	4		27.94	8.67	4		27.01	10.42	4
	0.00762079	14.47	16.08	4		20.04	14.07	4		26.23	13.116	4		25.23	6.06	4		24.59	9.08	4
	0.00254026	10.66	12.95	4		24.57	10.74	4		26.18	13.0885	4		24.48	11.33	4		26.48	8.45	4
	0.00084675	12.13	11.08	4		20.85	10.09	4		22.21	11.1038	4		21.81	7.05	4		16.27	10.49	4
B/Vic MA04		NCS.1				NCS.1.1				NCS.1.3				1G01				neg. ctrl
	µg/ml	Mean	SD	N		Mean	SD	N		Mean	SD	N		Mean	SD	N		Mean	SD	N
	50	-6.3	16.15	4		5.33	13.06	4		34.18	38.4212	4		97.86	1.44	4		30.92	18.03	4
	16.6667	-0.946497	12.6499	4		6.68322	14.3134	4		16.2682	20.4952	4		93.8128	3.3969	4		31.1603	20.5301	4
	5.55556	-11.6182	10.5695	4		0.656739	11.1032	4		-3.57902	3.98247	4		91.9341	2.23565	4		6.51487	22.8065	4
	1.85185	-26.7399	10.606	4		-3.74738	14.1594	4		-3.82773	13.8944	4		89.4546	2.0211	4		15.5795	15.5482	4
	0.617284	-37.9587	21.2816	4		-25.5728	13.1974	4		-4.50882	17.7807	4		85.9688	5.11984	4		9.02112	5.25087	4
	0.205761	-35.5864	32.8114	4		-9.29557	7.62402	4		-3.65172	10.4708	4		77.5547	7.24032	4		4.83893	13.819	4
	0.068587	-23.4951	16.4993	4		-9.33766	11.5042	4		-1.20286	15.5436	4		62.4674	12.0428	4		8.13341	13.176	4
	0.022862	-33.1222	3.71691	4		-5.4501	22.6278	4		-2.64157	10.0361	4		44.4377	10.9394	4		18.6214	16.4902	4
	0.007621	-43.1242	18.9162	4		-27.8227	20.8915	4		-3.00507	12.2047	4		33.9842	6.35661	4		18.2885	14.2139	4
	0.00254	-27.1646	12.594	4		-1.79977	28.3138	4		11.4776	11.5253	4		33.2533	19.8684	4		3.62598	5.65235	4
	0.000847	-18.8461	11.0442	4		8.87954	21.1513	4		21.5294	11.2226	4		26.1669	10.0625	4		16.934	1.37665	4

## Sheet: Fig 5c
H1N1 CA09		NCS.1		NCS.1.1		NCS.1.3		1G01		neg ctrl
	µg/ml	Mean	N	Mean	N	Mean	N	Mean	N	Mean	N
	25	100.14	2	97.3106	2	102.654	2	100.838	2	0	2
	8.33333	95.3198	2	94.8657	2	99.6857	2	100.454	2	3.84414	2
	2.77778	102.48	2	99.3364	2	95.3897	2	96.3676	2	0	2
	0.925926	101.292	2	97.9044	2	95.704	2	97.2059	2	0	2
	0.308642	101.222	2	102.27	2	98.4632	2	100.489	2	0	2
	0.102881	98.4283	2	101.676	2	94.8308	2	96.0183	2	0	2
	0.0342935	99.9651	2	98.4283	2	97.2408	2	83.0605	2	0	2
	0.0114312	86.8675	2	87.7756	2	88.4392	2	52.0454	2	0	2
	0.00381039	61.1264	2	63.1871	2	61.0565	2	35.2805	2	0	2
	0.00127013	24.9072	2	30.286	2	36.7125	2	24.1388	2	0	2

## Sheet: Fig 5d
B/Vic MA04		NCS.1		NCS.1.1		NCS.1.3		1G01		neg ctrl
	µg/ml	Mean	N	Mean	N	Mean	N	Mean	N	Mean	N
ELLA	100	16.7148	2	60.0133	2	87.2194	2	99.0887	2	0	2
	33.3333	12.8028	2	44.721	2	87.4861	2	100	2	0	2
	11.1111	4.53434	2	16.6259	2	53.5675	2	99.311	2	0	2
	3.7037	2.5339	2	0	2	12.3583	2	99.1776	2	0	2
	1.23457	5.37897	2	9.46877	2	3.15626	2	97.9329	2	4.84552	2
	0.411523	0	2	3.51189	2	0	2	94.8655	2	0	2
	0.137174	7.82396	2	0.31118	2	4.71216	2	89.7088	2	0	2
	0.045725	0	2	0	2	0	2	32.8517	2	0	2
	0.015242	0	2	0	2	0.533452	2	8.40187	2	0	2
	0.005081	0	2	0	2	2.88953	2	0	2	0	2
	0.001694	0	2	3.15626	2	0	2	0	2	0.977995	2
B/Vic MA04
	µg/ml	NCS.1		NCS.1.1		NCS.1.3		1G01		neg ctrl
		Mean	N	Mean	N	Mean	N	Mean	N	Mean	N
NA-Fluor	100	30.4733	2	45.8003	2	70.568	2	97.4527	2	8.20998	2
	33.3333	13.8468	2	27.6248	2	53.1239	2	96.136	2	2.99484	2
	11.1111	5.65404	2	11.1102	2	26.222	2	93.2444	2	1.35973	2
	3.7037	3.99311	2	4.01893	2	11.3769	2	88.0121	2	1.70396	2
	1.23457	5.18933	2	3.41652	2	5.79174	2	77.8916	2	3.29604	2
	0.411523	6.08434	2	2.51291	2	4.5525	2	53.1669	2	6.01549	2
	0.137174	8.19277	2	0.662651	2	3.79518	2	27.6334	2	8.2358	2
	0.045725	4.50086	2	1.31669	2	3.18417	2	18.3907	2	6.21342	2
	0.015242	3.09811	2	0	2	0	2	10.4303	2	6.4716	2
	0.005081	4.77625	2	1.64372	2	0	2	10.9552	2	6.26506	2
	0.001694	0.774527	2	1.08434	2	7.48709	2	14.3976	2	36.6093	2

## Sheet: Fig 5e
H5N1 CH23		NCS.1				NCS.1.1				NCS.1.3				1G01				Neg ctrl
	µg/ml	Mean	SD	N		Mean	SD	N		Mean	SD	N		Mean	SD	N		Mean	SD	N
	50	92.61	0.59	4		93.97	0.73	4		94.06	0.796982	4		92.49	1.02	4		1.31	0.95	4
	16.6667	90.7314	1.49364	4		91.8831	1.83649	4		91.56	0.851689	4		87.663	0.937325	4		2.19214	1.17433	4
	5.55556	84.0557	2.01777	4		83.3352	0.282782	4		85.3197	2.91626	4		80.1941	3.0193	4		1.91519	0.770645	4
	1.85185	72.4504	4.24423	4		72.2008	2.495	4		69.8575	2.52964	4		59.9767	2.20448	4		2.93742	1.00407	4
	0.617284	49.5677	4.22027	4		50.1138	3.04772	4		52.6029	3.97939	4		38.841	2.15807	4		-0.52842	0.94322	4
	0.205761	24.7276	6.3852	4		26.0002	2.84038	4		28.381	2.10131	4		21.1773	3.16353	4		1.5486	2.51666	4
	0.068587	13.1485	2.83614	4		15.1969	0.0976671	4		16.3728	2.42235	4		11.6781	3.253	4		1.54918	0.819476	4
	0.022862	7.50473	2.53343	4		6.20094	2.47399	4		12.7323	1.54217	4		7.73471	1.9474	4		0.831862	1.56896	4
	0.007621	3.07143	3.40926	4		6.65139	2.60635	4		4.69108	3.39283	4		4.54237	1.70949	4		1.39154	1.30414	4
	0.00254	-0.672228	2.72318	4		4.79426	2.6878	4		6.37616	3.99679	4		2.88237	2.33077	4		4.31787	1.75091	4
	0.000847	-2.99076	2.61371	4		2.45699	2.7435	4		2.62011	3.84571	4		4.57552	2.66025	4		1.77829	2.69651	4
H5N1 TX24		NCS.1				NCS.1.1				NCS.1.3				1G01				Neg ctrl
	µg/ml	Mean	SD	N		Mean	SD	N		Mean	SD	N		Mean	SD	N		Mean	SD	N
	50	95.99	0.92	4		96.4	0.28	4		96.63	0.43947	4		96.69	0.42	4		7.44	4.05	4
	16.6667	94.8598	0.952077	4		95.6253	0.320051	4		96.0952	0.887007	4		96.2776	0.384434	4		7.68023	3.83156	4
	5.55556	92.421	0.49346	4		93.5493	0.587114	4		94.1802	0.513299	4		94.4365	0.469599	4		5.4523	0.98153	4
	1.85185	87.6906	1.80453	4		89.365	1.03079	4		90.8392	1.73192	4		92.2984	0.920414	4		6.02688	0.196095	4
	0.617284	82.404	3.00597	4		85.2118	0.774538	4		86.9816	0.795005	4		84.1897	2.27126	4		6.32722	1.1493	4
	0.205761	69.2139	2.75682	4		74.4027	1.69786	4		78.1107	2.01585	4		63.5021	1.93503	4		6.76307	0.762852	4
	0.068587	36.9531	2.02356	4		48.0673	3.55402	4		59.8868	2.55289	4		30.8477	1.60216	4		4.31164	0.594591	4
	0.022862	11.326	1.6167	4		18.9431	2.96838	4		28.105	2.81692	4		13.7355	0.405413	4		5.91454	1.2574	4
	0.007621	3.86758	0.912053	4		7.16959	0.68375	4		14.858	0.471645	4		7.85944	1.61216	4		5.16955	0.473052	4
	0.00254	1.7596	1.62249	4		5.65086	2.1797	4		9.23063	2.03919	4		6.77158	1.30973	4		4.16821	1.60352	4
	0.000847	-0.321974	1.17007	4		2.42276	1.16698	4		4.08931	1.00202	4		3.04955	0.532272	4		3.46751	0.698149	4
H5N1 Vic24		NCS.1				NCS.1.1				NCS.1.3				1G01				Neg ctrl
	µg/ml	Mean	SD	N		Mean	SD	N		Mean	SD	N		Mean	SD	N		Mean	SD	N
	50	96.08	0.72	4		96.48	0.42	4		97.14	0.270484	4		97.78	0.18	4		7.59	4.71	4
	16.6667	94.3563	1.06289	4		95.2448	0.582092	4		96.4775	0.404975	4		96.6489	0.121152	4		11.7177	4.93069	4
	5.55556	90.9205	1.0412	4		91.4731	0.898786	4		92.9865	0.371366	4		93.6754	0.611319	4		11.6107	5.57201	4
	1.85185	83.755	1.04668	4		83.8676	1.73693	4		87.1302	1.69596	4		88.8757	1.1665	4		12.3463	5.46992	4
	0.617284	67.4082	2.6841	4		69.697	2.982	4		76.4835	1.86652	4		77.1474	2.93737	4		10.4382	8.20968	4
	0.205761	40.3678	7.35975	4		47.284	3.79651	4		56.9736	3.11775	4		52.8114	3.03495	4		12.8369	5.15783	4
	0.068587	15.4871	7.07862	4		27.0385	1.48677	4		34.8867	4.14086	4		32.4024	5.25684	4		12.6877	3.42459	4
	0.022862	9.82026	3.38292	4		15.7405	1.74262	4		20.4855	3.82438	4		21.7455	5.54179	4		12.647	4.35706	4
	0.007621	5.2527	2.34173	4		11.071	3.02323	4		19.3496	1.71005	4		17.5615	5.84426	4		11.0469	5.3293	4
	0.00254	3.44791	3.32631	4		8.48798	2.57965	4		13.9477	4.03977	4		13.7374	3.36994	4		8.65428	3.74235	4
	0.000847	3.81341	8.60048	4		6.05967	2.28547	4		8.03678	5.26307	4		7.08992	4.5323	4		4.01955	5.74148	4
H5N1 Cam23		NCS.1				NCS.1.1				NCS.1.3				1G01				Neg ctrl
	µg/ml	Mean	SD	N		Mean	SD	N		Mean	SD	N		Mean	SD	N		Mean	SD	N
	50	70.02	9.27	4		86.14	4.57	4		85.6	3.38443	4		93.39	1.87	4		-1.07	17.09	4
	16.6667	64.3595	9.49597	4		78.843	4.14478	4		78.5908	5.52786	4		89.2473	2.57315	4		2.01278	18.7017	4
	5.55556	55.4404	13.2251	4		68.6524	5.62297	4		69.7123	7.14701	4		81.9456	4.30129	4		7.07143	18.0124	4
	1.85185	49.3461	12.7235	4		56.0287	7.2066	4		59.3179	10.0636	4		68.5901	6.30629	4		8.25977	19.6866	4
	0.617284	34.3286	15.1398	4		36.8278	11.9266	4		41.6277	7.32433	4		44.723	6.7324	4		8.49757	14.6216	4
	0.205761	15.9906	19.9007	4		19.1999	14.2937	4		27.1003	9.50435	4		25.6552	9.64092	4		8.46875	12.0997	4
	0.068587	6.6312	20.9062	4		9.31316	17.8606	4		11.7449	14.0095	4		14.6843	10.3761	4		4.95809	15.8056	4
	0.022862	2.65477	22.8606	4		8.35214	15.6429	4		3.35442	22.1531	4		8.94828	15.0723	4		4.75108	15.4239	4
	0.007621	2.09467	20.0849	4		5.62563	14.6203	4		6.12678	14.0972	4		8.79105	16.2437	4		5.36687	17.6503	4
	0.00254	4.04096	16.6342	4		3.58632	14.6651	4		6.72554	13.6213	4		6.8618	15.3668	4		7.85099	13.9804	4
	0.000847	0.378318	17.3898	4		3.81429	18.386	4		5.3839	13.2934	4		4.73143	14.0557	4		4.06257	17.2553	4

## Sheet: Fig 5f
H5N1 CH23		NCS.1		NCS.1.1		NCS.1.3		1G01		neg ctrl
	µg/ml	Mean	N	Mean	N	Mean	N	Mean	N	Mean	N
	25	99.0697	2	97.7117	2	100.022	2	100.304	2	1.38224	2
	8.33333	99.7046	2	99.687	2	99.5988	2	99.7046	2	0.55885	2
	2.77778	99.6517	2	97.8704	2	98.2408	2	98.9462	2	1.15848	2
	0.925926	99.7575	2	100.093	2	100.339	2	98.7522	2	0	2
	0.308642	99.1226	2	98.8228	2	100.163	2	97.6235	2	3.39278	2
	0.102881	99.6517	2	98.4877	2	96.2126	2	94.6959	2	0	2
	0.0342935	93.0733	2	95.2073	2	94.8899	2	83.7614	2	1.15848	2
	0.0114312	78.4705	2	83.003	2	78.9996	2	59.1235	2	0	2
	0.00381039	47.801	2	53.4093	2	51.9808	2	27.3252	2	0.41776	2
	0.00127013	22.7574	2	29.6532	2	31.5579	2	12.8106	2	0.188488	2
H5N1 TX24		NCS.1		NCS.1.1		NCS.1.3		1G01		neg ctrl
	µg/ml	Mean	N	Mean	N	Mean	N	Mean	N	Mean	N
	25	100.339	2	101.859	2	101.859	2	100.339	2	0	2
	8.33333	101.595	2	102.586	2	101.991	2	101.76	2	0	2
	2.77778	100.835	2	101.76	2	102.256	2	99.9091	2	0	2
	0.925926	101.066	2	101.562	2	101.496	2	100.901	2	0	2
	0.308642	99.5455	2	100.967	2	101.033	2	99.8099	2	0	2
	0.102881	99.9752	2	102.355	2	102.355	2	97.5293	2	0	2
	0.0342935	97.7276	2	97.5293	2	98.8184	2	91.2163	2	0	2
	0.0114312	92.7367	2	94.2571	2	91.5138	2	75.3512	2	0	2
	0.00381039	69.4348	2	72.7731	2	75.7809	2	34.6637	2	0	2
	0.00127013	33.9696	2	43.9845	2	44.5794	2	16.4188	2	0	2
H5N1 Vic24		NCS.1		NCS.1.1		NCS.1.3		1G01		neg ctrl
	µg/ml	Mean	N	Mean	N	Mean	N	Mean	N	Mean	N
	25	81.8355	2	78.8303	2	76.539	2	79.5442	2	0	2
	8.33333	79.5608	2	72.2552	2	77.5518	2	73.8492	2	0	2
	2.77778	79.7269	2	77.585	2	79.1291	2	77.5186	2	0	2
	0.925926	79.0627	2	79.7933	2	82.6159	2	79.6605	2	0	2
	0.308642	79.6771	2	79.511	2	77.9503	2	73.5171	2	0	2
	0.102881	71.8733	2	67.0582	2	65.5805	2	63.09	2	0	2
	0.0342935	61.0145	2	61.1971	2	57.3451	2	54.8545	2	0	2
	0.0114312	32.4561	2	41.9368	2	32.2735	2	22.5271	2	0	2
	0.00381039	15.2048	2	12.98	2	9.72562	2	5.01017	2	0	2
	0.00127013	0	2	1.6998	2	1.28471	2	0.819808	2	0	2
	0.00042338	0.620564	2	0	2	0	2	0	2	0	2
H5N1 Cam23		NCS.1		NCS.1.1		NCS.1.3		1G01		neg ctrl
	µg/ml	Mean	N	Mean	N	Mean	N	Mean	N	Mean	N
	25	95.8985	2	96.8677	2	97.0062	2	95.9446	2	0	2
	8.33333	95.5908	2	97.8062	2	97.0523	2	96.9908	2	0	2
	2.77778	94.8062	2	96.1754	2	96.2831	2	96.4215	2	0	2
	0.925926	89.8369	2	94.7908	2	94.4215	2	95.2215	2	0.0184615	2
	0.308642	86.7138	2	92.2215	2	90.8215	2	91.2677	2	0	2
	0.102881	74.7446	2	82.3446	2	77.1446	2	81.3138	2	0	2
	0.0342935	63.4215	2	72.3446	2	62.0831	2	65.3138	2	0	2
	0.0114312	49.0215	2	56.5446	2	47.8677	2	52.2677	2	0	2
	0.00381039	16.9446	2	23.0677	2	12.3292	2	15.8523	2	0	2
	0.00127013	2.79077	2	3.48308	2	0.883077	2	1.80615	2	0	2
	0.00042338	0.172308	2	0.0953846	2	0.806154	2	0.541538	2	0	2

## Sheet: Fig 5g
log10 IC50	H5N1 VN04	H1N1 CA09	H5N1 TX24	H5N1 CH23	H5N1 VIC24
NCS.1	-0.845511	-0.880539	-0.73672	-1.18565	-1.34797
NCS.1.1	-1.35774	-0.789478	-0.865668	-1.22386	-1.69184
NCS.1.2	-1.66332	-1.194	n.d.	n.d.	n.d.
NCS.1.3	-1.67033	-1.48123	-0.975513	-1.30505	-1.4817
1G01	-1.79571	-1.05039	-0.712841	-1.06148	-0.808281
neg ctrl	1.69897	1.69897	1.69897	1.69897	1.69897

## Sheet: Fig 5h
N5 DB16		NCS.1		NCS.1.1		NCS.1.3		1G01		Neg ctrl
	µg/ml	Mean	N	Mean	N	Mean	N	Mean	N	Mean	N
	200	84.325	2	83.38	2	91.62	2	19.675	2	-3.045	2
	66.6667	76.34	2	66.945	2	86.655	2	15.175	2	2.51	2
	22.2222	67.535	2	58.25	2	80.285	2	7.34	2	1.345	2
	7.40741	56.13	2	45.295	2	70.71	2	16.88	2	9.58	2
	2.46914	37.685	2	31.18	2	55.195	2	13.45	2	11.835	2
	0.823045	26.52	2	22.63	2	45.54	2	16.325	2	12.005	2
	0.274348	10.99	2	13.9	2	29.905	2	14.725	2	11.045	2
	0.0914495	4.805	2	8.765	2	19.415	2	15.77	2	10.23	2
	0.0304832	0.53	2	8.07	2	13.72	2	11.81	2	9.56	2
	0.010161	1.46	2	5.59	2	10.6	2	11.465	2	8.795	2
	0.00338702	-3.99	2	0.21	2	8.55	2	8.06	2	4.32	2

[truncated: 9 more sheets: Fig 6b, Fig 6c, Fig 6d, Fig 6e, Suppl Fig 1a, Suppl Fig 6a, Suppl Fig 6b, Suppl Fig 6c, Supl Fig 6d]
